# Supplementary material for: Carbon innumeracy
Source: PLoS One. 2018 May 3;13(5):e0196282. doi: 10.1371/journal.pone.0196282 (PMC5933710; doi:10.1371/journal.pone.0196282)
Supplement: S1 Table — (XLSX) [file pone.0196282.s001.xlsx]

## Sheet: Sheet1
										Factor	Mean	Std. Error	Lower Bound	Upper Bound
	Table: Mean estimate (% of actual value)								Study 1a	CO2 in gasoline (bias)	-0.75	0.1	-0.95	-0.55
										Calories	-0.35	0.04	-0.43	-0.27
	Factor	Mean	Std. Error	Lower Bound	Upper Bound
Study 1a	CO2 in gasoline	0.177828	1.25893	0.112202	0.281838					CO2 in gasoline (error)	1.15	0.08	0.99	1.3
	Calories	0.446684	1.09648	0.371535	0.537032					Calories	0.45	0.03	0.38	0.52
Study 1b	CO2 in gasoline	0.00436516	1.44544	0.00218776	0.00891251				Study 1b	CO2 in gasoline (bias)	-2.36	0.16	-2.66	-2.05
	Distance	2.51189	1.23027	1.65959	3.80189					Distance	0.4	0.09	0.22	0.58
	Calories	0.0660693	1.09648	0.0549541	0.0812831					Calories	-1.18	0.04	-1.26	-1.09
Study 2	CO2 in gasoline	0.263027	1.07152	0.229087	0.30903					CO2 in gasoline (error)	2.36	0.15	2.06	2.67
	Distance	1.31826	1.04713	1.23027	1.44544					Distance	0.74	0.07	0.61	0.87
	Calories	0.239883	1.04713	0.218776	0.263027					Calories	1.18	0.04	1.1	1.26
	Car weight	0.537032	1.04713	0.501187	0.588844
									Study 2	CO2 in gasoline (bias)	-0.58	0.03	-0.64	-0.51
										Distance	0.12	0.02	0.09	0.16
										Calories	-0.62	0.02	-0.66	-0.58
										Car weight	-0.27	0.02	-0.3	-0.23
	Factor	Mean	Std. Error	Lower Bound	Upper Bound					CO2 in gasoline (error)	0.87	0.02	0.82	0.91
Study 1a	CO2 in gasoline (bias)	0.177828	1.25893	0.112202	0.281838					Distance	0.34	0.02	0.31	0.37
	Calories	0.446684	1.09648	0.371535	0.537032					Calories	0.7	0.02	0.66	0.74
										Car weight	0.41	0.02	0.38	0.44
	CO2 in gasoline (error)	14.1254	1.20226	9.77237	19.9526
	Calories	2.81838	1.07152	2.39883	3.31131
Study 1b	CO2 in gasoline (bias)	0.00436516	1.44544	0.00218776	0.00891251
	Distance	0.4	0.09	0.22	0.58
	Calories	-1.18	0.04	-1.26	-1.09
	CO2 in gasoline (error)	229.087	1.41254	114.815	467.735
	Distance	5.49541	1.1749	4.0738	7.4131
	Calories	15.1356	1.09648	12.5893	18.197
Study 2	CO2 in gasoline (bias)	0.263027	1.07152	0.229087	0.30903
	Distance	1.31826	1.04713	1.23027	1.44544
	Calories	0.239883	1.04713	0.218776	0.263027
	Car weight	0.537032	1.04713	0.501187	0.588844
	CO2 in gasoline (error)	7.4131	1.04713	6.60693	8.12831
	Distance	2.18776	1.04713	2.04174	2.34423
	Calories	5.01187	1.04713	4.57088	5.49541
	Car weight	2.5704	1.04713	2.39883	2.75423
