# Supplementary material for: Carbon innumeracy
Source: PLoS One. 2018 May 3;13(5):e0196282. doi: 10.1371/journal.pone.0196282 (PMC5933710; doi:10.1371/journal.pone.0196282)
Supplement: S2 Table — (XLSX) [file pone.0196282.s002.xlsx]

## Sheet: Carbon_bias_Survey_1_CompleteSa
GASCarbonGrams	GASCarbonKG	GASCarbonPound	GASCarbonTon	Gas_Used_All_Four_Measures	ConvertPoundsGasCarbon	GAScost	CarbonMilkGrams	CarbonMilkKG	CarbonMilkPounds	CarbonMilkTon	ConvertPoundsMilkCarbon	CostMilk	MilkCalories	CarbonGASmilk	Environmental1	Environmental2	Environmental3	Environmental4	Environmental5	ActualBehavior2	ActualBehavior3	ActualBehavior4	ActualBehavior5	ActualBehavior6	ActualBehavior7	ActualBehavior8	ActualBehavior9	ActualBehavior10	Chemistry	Ecology	Physics	CarOwnership	MilkDrinking	Age	Gender	Income	filter_$
		12		0	12	4.25			2		2	3.95	400	2	4	4	5	3	5										1	1	1	1	2	51	2	3	1
2				0	0.0044	3.55	2				0.00440925	3.55	400	1	4	5	4	5	4										2	2	2	1	1	26	2	2	1
		500		0	500	699			100		100	300	125	2	5	5	5	5	5										1	1	1	1	1	35	1	1	1
		3		0	3	3.49	4				0.00881849	3.89	500	5	4	4	4	4	4										2	1	2	1	1	28	2	2	1
		500		0	500	3.48			100		100	4	1000	2	5	5	5	5	5										1	2	1	1	2	22	2	4	1
		2		0	2	3			1		1	4	80	2	4	4	4	4	4										1	1	1	1	2	47	1	2	1
100				0	0.22	3			500		500	2	3000	4	4	4	4	4	4										1	1	1	2	1	28	1	2	1
	100			0	220.462	3.75		10			22.0462	5	900	4	4	4	4	4	4										1	1	1	1	1	30	1	3	1
		20		0	20	4		1			2.20462	4	1200	5	4	4	3	5	5										1	1	1	2	1	23	1	2	1
25				0	0.055	4	50				0.110231	3	2000	1	4	4	4	3	4										1	1	1	1	1	50	2	6	1
	20			0	44.09	4		1			2.20462	2.5	1000	2	4	4	4	4	4										2	2	2	2	2	29	2	1	1
		100		0	100	3.5			10		10	4.59	1200	4	3	3	3	4	3										1	1	1	1	1	44	1	6	1
5				0	0.011	1	5				0.0110231	1	1000	5	5	5	5	5	5										1	1	1	1	1	34	2	4	1
		40		0	40	4			20		20	4	4000	2	4	4	4	4	4										2	1	1	1	1	29	2	4	1
	5			0	11.02	4		1			2.20462	4	100	3	4	4	4	4	4										2	2	2	1	1	25	1	4	1
2				0	0.0044	3.25	1	1000				3.15	600	5	1	4	4	3	4										3	1	2	1	2	21	2	3	1
		20		0	20	4			1		1	4	150	4	5	4	4	5	5										1	1	1	1	1	25	2	5	1
		17.9		0	17.9	4			17.6		17.6	5	2500	5	5	5	5	5	5										1	1	1	1	1	27	2	3	1
			5	0	10000					1	2000		2000	5	4	5	4	3	4										3	1	2	1	1	31	1	4	1
		50		0	50	3.7			100		100	3	3000	5	4	4	5	4	5										1	1	2	1	1	33	1	4	1
		200		0	200	4			20		20	4	40000	4	5	5	5	4	5										1	1	1	1	2	37	1	1	1
200				0	0.44	3.3	20				0.0440925	3	1500	3	5	3	3	4	5										1	2	2	1	1	23	1	4	1
		2		0	2	4	2				0.00440925	4	15000	3	4	3	4	2	4										1	1	1	1	1	29	1	2	1
		5		0	5	3.5			2		2	4	2500	2	3	3	4	4	3										1	1	1	1	2	41	1	2	1
		2		0	2	2			2		2	3	1500	2	5	4	5	2	5										1	1	1	1	1	27	1	1	1
		30		0	30	4			50		50	4	2000	1	5	5	5	4	5										2	1	2	1	1	63	2	2	1
600				0	1.32	10	10				0.0220462	8	30000	4	5	4	5	4	5										2	1	2	1	1	27	1	4	1
	2			0	4.409	4	100				0.220462	4	2000	4	4	4	4	4	4										1	2	2	1	1	26	1	3	1
30				0	0.066	3.55	10				0.0220462	4.1	600	1	5	5	5	5	5										1	1	1	1	1	27	1	1	1
	5			0	11.02	3.75		2			4.40925	3.5	1600	2	4	4	3	4	3																		1
		1		0	1	3.65			0.1		0.1	3	1600	3	4	4	5	3	5										1	1	1	1	1	38	1	4	1
		2		0	2	3.75			5		5	4.5	4000	1	4	4	4	3	4										2	2	1	1	1	30	1	1	1
		15		0	15	2.2			20		20	3	1600	3	4	4	4	4	4										1	1	1	1	1	53	2	6	1
	10			0	22.0462	5		100			220.462	5	2000	3	3	3	3	3	3										2	1	1	2	1	20	1	3	1
100				0	0.22	3		100			220.462	4	1700	4	5	5	5	5	5										1	1	1	1	1	51	2	4	1
50				0	0.11	3.5	10				0.0220462	3	500	4	4	4	4	4	4										1	1	1	1	1	40	1	3	1
		1		0	1	3.85			2		2	2.5	1500	2	4	5	3	3	5										1	1	1	1	1	21	1	3	1
	100			0	220.462	3.35	10				0.0220462	4.05	800	4	3	3	3	2	3										1	1	1	1	1	44	1	4	1
10				0	0.022	3.09	10				0.0220462	5	800	5	2	2	2	2	2										1	1	1	1	1	26	2	1	1
100				0	0.22	4	100				0.220462	2	150	5	3	3	3	3	3										3	1	3	1	1	22	1	1	1
		50		0	50	3.9			200		200	5	5000	1	4	4	4	4	4										1	1	1	1	1	26	1	1	1
		1		0	1	4			50		50	3	1500	5	2	2	3	2	3										1	1	1	1	2	38	1	4	1
		10		0	10	3.69			10		10	2	500	5	5	5	5	5	5										1	1	1	1	2	41	2	2	1
		40		0	40	6			30		30	3	6000	4	5	5	5	5	5										1	1	1	1	1	35	1	4	1
		1		0	1	4			4		4	3	250	1	5	5	5	5	5										1	1	1	1	1	42	1	2	1
		4		0	4	4			2		2	4	2500	1	5	5	5	5	5										1	2	2	1	1	29	2	2	1
100				0	0.22	3.5	50				0.110231	3.5	400	2	4	3	3	2	3										2	2	2	1	1	23	2	4	1
		50		0	50	3.6			20		20	3.99	3500	5	5	5	5	5	5										1	1	1	2	2	25	1	1	1
		25		0	25	3.29			3		3	3.99	1200	4	4	4	4	4	4										1	1	1	2	1	24	1	2	1
		60		0	60	3.45			50		50	3	1200	5	5	4	5	5	5										1	1	1	2	1	27	1	2	1
		3		0	3	3.35			5		5	3	2000	1	5	5	5	3	4										2	1	1	1	1	39	1	5	1
	5			0	11.023	1		1			2.20462	1	500	3	4	4	3	2	4										1	1	1	2	1	20	2	3	1
10				0	0.022	3.45	30				0.0661387	3	600	3	3	4	4	3	4										1	1	1	1	1	35	1	5	1
9000				0	19.84	3.6	100				0.220462	3	200	4	5	5	5	5	5										1	1	1	1	1	40	2	2	1
10				0	0.022	3.79						3	500	1	4	4	4	4	5										1	1	1	1	2	67	2	2	1
10				0	0.022	3.7	5				0.0110231	3.5	1000	2	4	4	4	3	4										1	1	1	1	1	24	2	2	1
15				0	0.033	3.5	15				0.0330693	3.2	670	5	4	4	4	5	5										2	1	1	1	1	26	1	3	1
		4		0	4	5	8				0.017637	3	2000	5	4	4	4	4	4										1	2	1	1	1	39	2	5	1
		30		0	30	4			20		20	4	450	5	4	4	4	4	4										1	1	1	2	1	32	2	1	1
50				0	0.11	3.33	20				0.0440925	2.5	1000	2	4	3	3	4	4										1	1	1	1	1	23	2	3	1
		10		0	10	0.1			10		10	2.99	500	5	3	4	3	3	3										1	1	1	2	1	25	1	6	1
	40			0	88.18	3	25				0.0551156	4	2500	4	4	4	5	5	3										1	1	1	1	1	32	2	2	1
	5			0	11.023	3.3	50				0.110231	3.5	500	4	5	5	5	4	5										1	1	1	1	1	32	1	4	1
	1			0	2.204	4	10				0.0220462	3	1800	2	4	4	4	4	4										1	1	1	1	1	24	1	3	1
		10		0	10	3.16			3		3	2.5	60	3	2	4	3	4	3										1	1	1	1	1	35	2	2	1
		20		0	20	3			10		10	2	100	2	5	5	5	5	5										1	1	1	1	1	35	1	4	1
		35		0	35	2			20		20	4	1800	2	5	5	5	5	5										2	2	1	1	2	27	1	6	1
		130		0	130	3.58			10		10	3.5	90	4	5	4	4	4	5										1	1	1	1	1	40	1	1	1
		300		0	300	0.5			100		100	1	1000	5	5	5	5	5	5										2	1	1	1	1	47	2	1	1
12				0	0.026	4		2			4.40925	3	3	1	4	5	5	5	5										3	2	1	1	1	23	2	1	1
		20		0	20	3.5	1				0.00220462	5	1000	4	5	5	5	5	5										1	1	1	1	1	33	2	4	1
		20		0	20	3.5			20		20	3.5	3000	1	5	5	5	5	5										2	1	2	1	1	33	1	4	1
		5		0	5	3.5			3		3	3.99	2000	2	4	4	3	4	4										1	1	1	1	1	33	1	2	1
		500		0	500	3.19			2000		2000	3.29	1400	1	4	4	4	3	4										2	2	1	1	1	53	2	3	1
		1		0	1	3.12			0		0	3.99	1500	4	3	3	3	2	2										1	1	1	1	1	36	2	1	1
		30		0	30	3.8			400		400	3	200	3	4	4	4	3	4										1	1	1	1	2	46	1	6	1
	20			0	44.09	3.49		800			1763.7	3.59	1500	1	5	5	5	5	5										2	2	3	1	2	24	1	2	1
		3		0	3	3	4				0.00881849	3	1500	4	5	5	5	3	5										1	1	1	1	1	49	2	6	1
		1		0	1	3.42			0.1		0.1	3.29	1200	4	4	4	4	1	4										1	1	1	1	2	57	2	3	1
	10000			0	22046.2	4		300			661.387	4	1000	4	5	5	5	5	5										3	1	2	1	2	35	2	4	1
10				0	0.022	3.49	15				0.0330693	5.99	550	1	4	4	4	4	3										1	1	1	1	2	46	2	4	1
		10		0	10	5		5			11.0231	3	600	4	5	5	5	5	5										2	2	2	1	2	23	2	5	1
	1			0	2.204	3.5	10				0.0220462	2	6000	2	5	5	5	5	5										1	1	1	1	2	31	1	3	1
5	0.005	1	0.0001	0	1	4	1	0.001	0.25	0.00025	0.25	5	2000	3	5	5	5	4	5										2	2	1	1	1	34	2	4	1
		0.5		0	0.5	3.5			0.5		0.5	4	200	2	3	3	3	3	3										1	1	1	1	1	29	1	4	1
		10		0	10	4			5		5	4	2000	2	5	5	5	5	5										1	1	1	1	1	53	2	3	1
		2		0	2	3.59			20		20	3.5	2000	1	4	4	4	4	4										1	1	1	1	1	28	2	3	1
		5		0	5	3.5			5		5	3.9	2000	5	4	4	4	4	4										2	1	2	1	2	55	2	6	1
	4			0	8.818	4		1			2.20462	6	2500	2	5	5	5	5	5										1	1	1	2	1	56	1	1	1
	15			0	33.0693	3.85	20				0.0440925	3.05	1200	2	5	4	5	5	5										1	1	1	1	2	59	2	2	1
		25		0	25	3.35			15		15	3	6000	2	4	4	4	3	4										1	1	1	1	1	42	1	4	1
	10000			0	22046.2	4		5000			11023.1	3	1600	2	3	3	3	2	3										1	1	1	2	1	34	2	4	1
200				0	0.44	4	100				0.220462	4	250	4	5	5	5	5	5																		1
		10		0	10	3.75			11		11	3.25	75	4	5	5	5	5	5										2	1	1	1	2	31	2	2	1
		2		0	2	3.5			1		1	2.99	1500	2	5	4	5	5	5																		1
1000				0	2.204	5	100				0.220462	3	500	4	4	4	4	4	4										2	2	2	2	1	25	1	1	1
25				0	0.055	4	5				0.0110231	3	100	2	4	5	4	4	5										2	1	1	1	1	22	1	4	1
		12		0	12	4.25			12		12	3	900	5	4	4	4	4	4										1	1	2	1	1	64	1	3	1
		0.005		0	0.005	4			0.005		0.005	5	3600	4	4	4	4	3	4										1	1	1	1	1	57	2	4	1
		1		0	1	3.33			1		1	4	2000	5	3	3	3	5	1										1	1	1	2	1	37	2	1	1
		1		0	1	5			0.5		0.5	4	5000	2	3	5	5	5											1	1	1	1	1	35	1	4	1
		1		0	1	3	5				0.0110231	1	2000	4	5	5	5	4	5										1	1	1	1	2	53	2	2	1
		2		0	2	3.5			1		1	4	1600	5	5	5	5	5	5										1	1	1	1	2	51	2	2	1
10				0	0.022	3.3	5				0.0110231	3.2	200	5	4	3	4	2	4										1	1	1	1	2	27	1	2	1
50				0	0.11	3.5		20			44.0925	2.5	500	2	5	5	5	5	5										2	1	2	1	2	28	2	4	1
		15		0	15	3.77			25		25	3	1000	1	5	5	5	5	5										2	3	2	1	1	33	2	3	1
	3			0	6.61387	3.2	5				0.0110231	2.2	500	2	5	5	5	4	5										1	2	1	1	2	22	2	1	1
		1		0	1	3.25			1		1	2	1280	5	3	3	3	3	3										1	1	1	1	1	47	2	3	1
		5		0	5	4			3		3	3	1000	5	5	5	5	5	5										1	1	1	1	1	47	2	6	1
		8		0	8	3.13			10		10	4.6	1100	1	5	5	5	5	5										1	1	1	1	1	61	2	1	1
		25		0	25	6			10		10	3	700	2	4	4	4	2	4										1	1	1	2	1	33	1	1	1
		2		0	2	3	10				0.0220462	4	500	1	3	3	4	2	4										1	1	1	1	1	47	1	2	1
		25		0	25	4			12		12	3	800	1	4	4	4	3	4										1	1	1	2	1	32	2	3	1
		20		0	20	3.49			5		5	4	2000	2	5	5	5	5	5										1	1	1	2	1	48	1	2	1
		2		0	2	3.3			0.5		0.5	4	2000	2	4	4	4	4	4										2	2	2	1	1	31	1	4	1
		1		0	1	3.5			0.1		0.1	3	3000	4	2	2	2	1	2										1	1	1	1	1	55	2	4	1
		10		0	10	4			3		3	5	900	2	4	4	4	4	4										1	1	1	1	1	27	1	2	1
10000				0	22.046	4		10			22.0462	4	3000	4	5	5	5	5	5										3	1	2	1	2	60	2	4	1
		2		0	2	3.15			25		25	3	3500	3	4	4	4	4	4										1	1	1	1	1	39	1	5	1
		0.25		0	0.25	3.3			0.05		0.05	3	2400	4	4	4	5	3	4										2	1	2	1	1	25	1	3	1
		8		0	8	3.5			4		4	3.5	1600	2	3	4	4	3	4										2	2	2	1	1	22	1	1	1
50				0	0.11	3.13	5				0.0110231	3.75	2500	4	4	4	5	5	4										1	1	1	1	1	46	1	6	1
		200		0	200	3.1			25		25	3.5	1000	4	4	4	4	4	4										2	1	1	1	1	31	1	5	1
	10			0	22.0462	4			5		5	4	100	5	3	3	2	1	3										1	1	1	1	1	60	1	1	1
		1		0	1	4		50			110.231	4	100	2	5	5	5	5	5										1	1	1	1	1	33	1	1	1
30				0	0.066	3	5				0.0110231	4	1200	2	3	3	3	2	3										3	1	2	1	1	28	1	2	1
		1		0	1	4				1	2000	5	900	1	5	5	5	5	5										1	1	1	1	1	23	1	6	1
		10		0	10	3.5			5		5	4	2000	1	4	3	5	5	4										2	1	2	1	1	25	1	3	1
	5			0	11.0231	5		2			4.40925	3	2000	5	4	4	4	3	4										1	1	1	2	2	24	2	1	1
		5		0	5	3.89			3		3	2	3000	2	4	5	5	4	5										2	2	2	1	2	26	2	2	1
		50		0	50	3.2			20		20	3	13000	2	4	4	4	5	4										2	1	2	1	1	24	1	2	1
		8		0	8	3			4		4	2	2000	2	5	4	4	3	4										2	2	1	2	1	22	2	1	1
			1	0	2000	3.5				1	2000	2.8	2400	5	5	5	5	5	5										1	1	1	1	1	60	2	3	1
	2			0	4.4092	3.6	0				0	4.15	155	1	3	3	2	1	2										1	1	1	2	1	33	1	1	1
	10			0	22.0462	3.5		15			33.0693	4	1280	5	3	3	3	3	3										3	2	2	1	1	54	1	4	1
		60		0	60	4			30		30	4	3000	2	4	4	4	3	4										1	1	1	1	1	25	1	1	1
		10		0	10	4			2		2	5	500	2	5	3	3	5	5										1	1	1	2	1	26	2	5	1
		20		0	20	3.49			7		7	2.5	2000	1	5	4	5	4	5										1	1	1	2	2	33	2	1	1
		30		0	30	4			25		25	3	3000	5	5	5	5	4	5										1	1	1	1	1	35	1	3	1
8				0	0.017	3.07			2		2	4	1000	1	5	5	5	4	5										1	1	2	1	2	29	1	3	1
		3		0	3	3			2		2	4	60	5	3	2	1	1	1										2	1	1	1	1	27	1	2	1
		20		0	20	3.2			80		80	4.95	3500	1	5	5	4	3	5										1	1	1	1	1	38	1	4	1
	500			0	1102.31	3.3	50				0.110231	2.6	1300	3	5	4	4	3	4										1	1	1	1	1	24	2	5	1
100				0	0.22	4	200				0.440925	4	300	5	4	4	4	4	4										1	2	1	2	2	35	2	5	1
		0.5		0	0.5	3.4	10				0.0220462	3.5	280	4	3	4	4	2	3																		1
		4		0	4	6	10				0.0220462	4	1800	4	2	2	1	1	1										2	2	2	1	2	31	1	5	1
		10		0	10	3.5			5		5	4	2400	5	5	5	5	4	5										2	1	2	1	1	41	1	1	1
		5		0	5	4			7		7	3.5	2000	1	5	5	5	5	5										1	1	1	1	2	45	2	6	1
10				0	0.022	3.5	10				0.0220462	2.99	1000	4	5	4	5	4	4										1	1	1	1	1	53	2	6	1
		0.25		0	0.25	3.39			0.1		0.1	3.19	2500	2	5	5	5	4	5										1	1	1	1	1	24	2	6	1
5000				0	11.023	3.5	50				0.110231	4	500	4	5	4	5	5	5										2	1	3	1	1	32	2	3	1
		20		0	20	4		100			220.462	3	2000	4	4	4	4	4	5										1	1	1	1	1	30	1	1	1
		2		0	2	4.5	50				0.110231	3	2000	2	4	5	4	5	5										2	1	2	2	1	25	1	3	1
	1			0	2.20462	3.12		1			2.20462	3	2000	4	1	3	1	1	3										1	1	1	1	1	32	1	3	1
		50		0	50	3.5			2		2	2.5	850	2	4	4	4	2	5										1	1	1	1	2	32	1	2	1
1				0	0.0022	3.15	1				0.00220462	3.5	200	5	3	3	3	3	3										1	1	1	1	2	25	2	2	1
		100		0	100	1.85			1		1	1	60	4	3	3	3	3	3										1	1	1	1	1	43	1	4	1
	2			0	4.4092	5	5				0.0110231	3	1200	2	4	4	4	5	4										1	1	1	1	1	35	1	2	1
		10		0	10				5		5	3.99	200	2	2	2	2	4	2										2	1	2	1	1	27	1	6	1
	4			0	8.81849	3.54		2			4.40925	3.5	2500	5	4	2	4	4	4										2	1	2	1	1	26	1	2	1
		0.1		0	0.1	3.3			0.1		0.1	3.8	1500	5	4	4	4	4	4										1	1	1	1	1	32	1	5	1
		0.5		0	0.5	3.51			0.03		0.03	2.5	3400	4	3	3	2	3	3										2	1	1	1	1	25	1	1	1
50				0	0.11	3.5		2			4.40925	3	2000	3	5	4	4	5	5										2	2	2	1	1	23	1	1	1
	650			0	1433	4.5		30			66.1387	4	3500	4	5	4	4	4	5										2	1	2	2	2	29	1	2	1
		100		0	100	3.18			10		10	2.7	2000	4	5	4	5	3	5										2	2	2	1	1	26	1	2	1
30				0	0.066	4	10				0.0220462	5	4000	2	2	2	2	1	2										1	1	1	1	1	35	1	1	1
30				0	0.066	4	10				0.0220462	3	500	1	3	5	3	4	3																		1
100				0	0.22	4.37	75				0.165347	5.6	1200	2	4	4	3	3	3										1	1	1	1	2	64	2	3	1
3				0	0.0066	3.6			2		2	3	2400	3	4	4	4	2	4										1	1	1	1	1	37	1	5	1
		15		0	15	3.5			5		5	5	3000	2	5	5	5	4	5										1	1	1	1	2	59	2	5	1
20				0	0.044		50				0.110231	1.72	1000	1	5	4	5	5	5										3	2	3	2	2	31	1	1	1
	2			0	4.4092	3.5		3			6.61387	4	2000	5	4	5	4	3	4										3	1	1	1	1	27	1	1	1
		0.0025		0	0.0025	3.5			0.002		0.002	4.5	1500	2	4	4	4	3	4										1	1	1	1	1	31	2	3	1
		100		0	100	3.5			2		2	2.75	200	4	4	5	5	5	4										2	1	2	2	1	18	1	4	1
10				0	0.022	3.75	5				0.0110231	3.5	1500	5	5	4	4	3	4										1	1	1	1	1	43	1	6	1
