# Supplementary material for: Carbon innumeracy
Source: PLoS One. 2018 May 3;13(5):e0196282. doi: 10.1371/journal.pone.0196282 (PMC5933710; doi:10.1371/journal.pone.0196282)
Supplement: S3 Table — (XLSX) [file pone.0196282.s003.xlsx]

## Sheet: Study 1b
S.No	CO2 emission in production of 1 gallon of gasoline				Cost of 1gallon of gasoline	CO2 emission in production of 1 gallon of standard dairy milk				Cost of 1 gallon of standard dairy milk	Distance from LA to NY				No of calories in 1 gallon of standard dairy milk	Environmental & Ecological issues	Major at NEU	Own a car	Drinking dairy milk
	Grams	Kilograms	Pounds	Tons	$	Grams	Kilograms	Pounds	Tons	$	meters	kilometers	yards	miles		1- 2-3-4-5		Y/N	Y/N
1				6	4				5	3.5			1500		80	4	DRA	N	N
2			2		4			2		3				9000	120	4	IS	N	N
3		4			3.8		2			3.9				8000	90	5	IE	N	N
4				4	2.5				4	3				5000	120	5	EM	N	N
5				7	3			5		4			1200		100	4	EM	N	N
6				6	4				10	4				11000	150	4	CS	N	N
7		6			3		1.5			2		20500			150	5	EM	N	N
8				0.5	3.8				0.2	3		50000			150	5	Chemistry	N	N
9	100				3.95	2.5				2.7		60000			350	5	CS	N	Y
10				0.5	3	0.1				3		4000			100	5	EM	N	Y
11		0.5			3.8	0.2				2.8				6000	250	4	Telecom	N	Y
12				4	2.5				2	4				6000	80	4	CS	N	Y
13		11			3.8		2			3.5		8000			130	5	CS	N	Y
14	2				10	1				5				5000	180	5	CS	N	Y
15	2				8		3			6				20000	300	5	Chemistry	N	N
16	1				8	6				6				100000	200	5	Biology	N	N
17	12				6	8				5				20000	60	5	Arts	Y	Y
18	3				5		6			4				6000	80	4	Civil	Y	Y
19	0.2				6	2				2				1000	2000	-	Leadership	N	Y
20				5.4	3.45	2				2				6000	500	5	EM	N	Y
21	7				11	4				10		4500			100	3	CS	N	Y
22	60				3.25			1		3.99				10000	120	4	IE	N	N
23				0.2	3				0.1	3				3000	60	4	Mechanical	N	N
24		0.5			3.9			0.2		3.83				60000	60	4	IE	N	N
25			0.2		3.9	50				3.99				35000	80	5	OR	N	N
26			0.8		3.5			0.8		3				20000	45	5	IE	N	N
27	50				3		1			3				40000	150	5	EM	N	N
28			3		3.5		2			3.9				8000	90	3	CS	N	N
29				2.5	4				0.8	3				3000	120	4	IE	N	Y
30				1.4	3.2				5	3				40000	110	4	Law	Y	N
31				20	3.8				40	3.9				20000	120	5	Biology	N	N
32			10		3.5		50			3.5				60000	70	5	EM	N	Y
33				2	4				0.5	3				10000	130	4	CS	N	N
34		6			8		2			3.99		5000			250	3	Biology	N	Y
35				2	4				1	3				20000	50	5	IS	Y	Y
36				1.2	3.7				0.8	3.8				10000	100	5	DRA	N	N
37			8		3.7		5			3.9		40000			80	5	CS	N	N
38		4			4		2			3		50000			100	4	IS	N	N
39	3				4		5			4	30000				100	4	EM	N	Y
40	10				2	2.1				3		1000			300	5	Electrical	N	Y
41		4			3		3			4		8000			120	5	IE	N	N
42				2	3.7				0.6	3.9				4000	100	4	IE	N	N
43		1.5			3.7		0.8			3.9				20000	140	5	IE	N	N
44	400				3.7	700				3.8				40000	60	5	CS	N	N
45		2			3.9		3			3.8		80000			120	4	OR	N	N
46		12			4		8			3		90000			70	5	CS	N	N
47				1.3	4				0.9	3.99				50000	120	5	EM	N	N
48		3.8			3.7		3.5			3.9				20000	110	5	EM	N	N
49		3.5			4		2.5			4		15000			70	5	DRA	N	N
50				0.6	4				0.4	3				10000	90	5	Pharmacy	N	N
51			5		3.7			2.5		3.99				8000	140	5	Law	N	N
52				3	3.9		0.6			3.8		20000			120	5	CS	N	N
53		5			3		2			3		40000			50	4	DRA	N	N
54		2.5			4		1.5			3				30000	100	5	CS	N	N
55	4				3.69		2			5				300	500	4	IS	Y	N
56	600				3.5	100				4.99				100	625	5	IS	N	Y
57			18		3.2			10		4		8000			21	3	IS	N	Y
58	800				2.5	60				2.5				20000	50	4	Biology	N	N
59	10				3.45	10				3.99				3500	500	5	IS	N	N
60				100	100	1000				8				2000	80	4	Psychology	N	Y
61	2				3.7	0.2				3		4000			140	4	EM	N	Y
62		0.001			3.2		0.001			3.09		8000			160	3	CS	N	Y
63	50				2	100				1.5		50000			1000	3	CS	N	Y
64		12			3.29		3			4				2200	1200	5	Biology	Y	Y
65		1			3.5	3				4				5000	2000	5	Finance	N	Y
66	300				3.69		1			5				5000	300	4	IS	N	N
67		10			3		2			3		1800			300	5	Business Science	N	Y
68	1000				4	2				3.5				3600	1000	5	Biology	Y	Y
69		1			3.5	200				4		7500			1000	4	IS	N	Y
70			1.5		3.15			0.2		4.8		7500			2000	5	IS	N	Y
71			3		3.49			1		3.8				2000	500	5	IB	N	N
72			6		2.5	50				4.5				50000	80	4	ES	N	Y
73	250				4.2				5	3.99		3			80	5	-	N	Y
74			5		3.8	100				3.9				70000	100	4	CS	N	N
75		50			3.8		0.5			3.9				8000	110	4	Law	N	N
76				0.5	2.75				0.1	2.5				8000	750	5	Law	Y	N
77	50				3.69	25				3.99				2800	130	5	EM	N	Y
78			5		3.5		2000			3				4500	100	5	Leadership	N	N
79	5				7	2				4				1500	3000	4	IB	N	Y
80		6			6		0.1			1		700			40	4	CPS	N	Y
81		100			3.5		5			2.5				20000	200	5	EM	N	Y
82	200				4	400				3		6000			1500	4	IS	N	Y
83		2			3.9			0.5		3.83				60000	60	5	IS	Y	N
84	0.5				2	0.05				4				2500	100	5	IE	N	Y
85			2		4.79			0.5		4.39				10000	1750	5	EM	N	Y
86		2			3.8		2			3.9				7000	100	5	EM	N	Y
87		1			3.8		0.5			3.5				6000	100	5	IE	N	Y
88		4			3.8		3			3.9				8000	90	4	CS	N	Y
89				2	3.7				1	3.8				5000	140	4	Chemistry	Y	N
90		1			3.7		2			3.9		12000			60	5	CS	N	Y
91				3	3.7				2	3.8				2000	140	5	CS	N	Y
92	50				3	100				2				5150	50	3	Biology	N	N
93			1.5		2.5				2	2.5				5000	80	4	IE	N	N
94			2		3.7	5				3.99		80000			100	5	EM	N	N
95				0.8	3.3				0.2	3.39				30000	60	4	Biology	N	N
96				10	3.8				50	3.83				70000	120	5	Law	N	N
97	100				3.8	20				2.8				6800	200	4	IE	N	Y
98		10			3.7		5			3		60000			150	5	IE	N	N
99				0.2	2.7				0	2.3				6530	750	5	Mechanical	N	N
100	0.5				3.5	0.05				3.99				6000	500	5	IE	Y	Y
															8535
															170.7
																			8535
																			155.182
