# Supplementary material for: Carbon innumeracy
Source: PLoS One. 2018 May 3;13(5):e0196282. doi: 10.1371/journal.pone.0196282 (PMC5933710; doi:10.1371/journal.pone.0196282)
Supplement: S4 Table — (XLSX) [file pone.0196282.s004.xlsx]

## Sheet: Study 2
participant_id	gender	age	ethnicity	income	region	majorPurchaseFrequency	EstimatePoundsCO2GallonGasoline	EstimatePoundsWeightAverageCarUS	EstimateMilesTravelLANY	EstimateCaloriesGallonWholeMilk	Environmental_1-5	1=D, 2=R	ImperialSystem_1-5	OwnCar_1-5	TravelFrequency_1-5	DrinkMilk_1-5	educationLevel	marriageStatus	childrenU16
R_cHcFSNnFIYYwn9X	1	54	1	1	3	14	50	2000	5000	200	5	4	4	1	1	4	3	5	1
R_cYqhlbX3l1jzIgZ	2	60	1	1	1	14	1	712.09	3000	1200	2	2	3	2	3	5	3	3	1
R_6i17jHcd8YuZppr	2	42	1	3	2	13	1	2500	3000	2000	5	1	4	1	3	4	5	3	1
R_9XE4trOQJaGtoCV	2	70	1	3	1	13	0.02	3500	3500	2400	3	1	5	2	2	2	6	1	1
R_bHDV2PoLdvfpRUp	1	70	1	3	1	13	1	2000	3000	1050	5	2	5	1	1	5	5	1	1
R_cHApdEQgdheWq7X	1	41	1	3	3	11	6	2000	3000	4000	5	1	5	1	3	5	5	5	1
R_0JI9ASAOjS6hEFv	2	29	4	3	2	13	100	1000	10000	100	4	3	4	2	2	4	2	1	2
R_ebrGgPMRx10QJAp	2	48	1	5	1	12	4	2000	3500	3000	4	2	5	1	3	4	6	1	4
R_57uINaXq8Faac4J	2	25	1	2	2	13	3	1200	10569	15	2	2	1	1	2	3	2	1	1
R_7OKNhsiMLJz5N6B	2	51	1	3	4	13	1	5000	30000	1000	3	1	4	1	3	4	3	1	1
R_0CfI0gMCSua3Lz7	2	34	1	3	1	13	3	5000	2400	750	4	1	5	1	2	5	5	1	3
R_2tvMLoRbODoqK8d	1	41	1	5	3	13	1	3000	3200	1000	4	1	5	1	2	3	5	1	2
R_6hhsdOcQmva55yt	2	36	1	2	4	13	30	53000	50000000	1500	5	2	2	1	1	3	4	5	2
R_7WnIwGp7AzkXtPL	2	23	1	3	4	11	3	10000	10000	560	5	2	4	1	3	5	3	1	3
R_5vx6XFJDx0SM1oh	1	42	1	2	4	11	2	3500	10000	3000	5	1	4	1	1	5	2	1	2
R_6s4N2OQMMQ12lMh	2	29	1	1	4	14	0.5	6000	150000	5000	2	1	3	1	2	2	5	5	1
R_2itzXaYiyopvc0Z	2	41	1	2	1	13	5	1100	1560	6000	5	3	5	1	2	2	4	1	2
R_3k5pNxFiwZ3Woux	1	21	1	2	3	3	0.2	2000	3000	400	5	2	4	1	2	3	2	5	1
R_8JsU64r9BqfmWR7	2	64	1	2	3	13	2	4000	5000	2500	1	2	4	1	2	1	5	1	1
R_eVYObwXtJGlPHnf	2	27	1	1	1	3	400	12000	5489	900	4	1	3	1	2	3	4	5	3
R_aaUMJcpi21NDd0p	2	35	1	2	2	13	1	3000	4000	90	4	1	3	1	2	3	3	3	2
R_aibCSw0zh1ulRwp	2	54	1	1	3	13	0.1	7000	3000	5000	4	2	4	1	2	1	3	5	1
R_e5Pryc6En9QNxM9	1	46	1	4	4	13	8	3200	3450	450	5	1	5	1	3	4	5	1	3
R_bI2LqAJUZgo6Hdz	2	53	1	5	3	13	2	1200	6000	1900	5	1	4	1	3	1	5	1	2
R_4H0CuQwR5KDzRKR	2	47	1	2	4	13	15	2500	6500	1000	4	2	3	1	1	3	3	1	1
R_bdcT0cmjLHUTdDT	2	41	1	3	4	13	2	3800	3200	1200	4	2	5	1	1	2	2	1	3
R_0wbIQXWsDf0wgCN	2	31	1	4	3	13	5	1000	2000	1600	5	4	5	1	3	4	3	1	3
R_3aZYLrTZfSO6NGB	2	40	1	1	4	12	1000	2000	8000	500	5	1	5	1	1	4	3	5	1
R_3Xe0esJCYOkfGdL	2	33	1	2	4	13	2	5000	3000	1000	3	2	5	1	1	5	3	5	3
R_1ENydyg47SfYoW9	2	39	1	5	2	13	10	4500	3500	1000	5	1	5	1	3	3	5	5	4
R_07KudtzENqcdWGp	2	56	1	2	4	13	2	4000	2800	1500	4	2	1	1	1	4	3	1	2
R_6zKziuU60MBmt1P	2	27	1	2	4	13	0.5	700	3000	300	5	1	4	2	3	2	3	5	1
R_4UsXzPdG1XuZrKt	2	49	1	3	3	13	2	1000	5000	50	4	2	3	1	2	4	3	1	5
R_bwkjSt5GCxJzaGp	2	29	1	1	1	12	3	3500	3000	400	5	2	4	1	3	4	2	5	2
R_822KQsdbjngx7Br	2	48	1	2	4	13	5	300	1500	2000	1	2	3	1	1	4	2	1	3
R_6F5EEdrOJ25c3Y1	2	33	1	2	4	13	15	2600	12350	1253	5	3	5	1	1	4	2	1	4
R_diouOvk0K7w3TBH	2	43	1	4	2	13	1	3000	3500	1600	5	1	4	1	3	2	7	1	2
R_51qbG4qA9vQmAsZ	2	30	2	3	1	12	8	3000	3500	2400	5	2	5	2	1	1	2	5	4
R_1HC1uGRNvAoV1RP	2	40	1	2	1	12	5	2000	3000	1000	5	3	4	1	2	5	4	5	2
R_9EMtS8Fep4xPQPz	2	49	1	1	4	13	10	1200	2000	100	5	4	3	2	1	4	1	1	1
R_6GuJAVm6TETJh1X	2	27	1	2	4	13	2	1000	6000	30	4	2	4	1	1	3	4	1	3
R_cOLnxzACgebIjzL	2	37	1	1	4	13	20	2700	6500	1500	3	2	3	1	1	2	3	1	5
R_eS9LoRwn2lcEH41	2	35	1	3	2	13	1	1000	2000	1200	1	2	5	1	1	4	2	1	5
R_cSCVAkIgCIPumNf	2	39	2	5	4	12	760	4500	4000	200	5	1	4	1	2	5	5	1	3
R_9BQYngPMpYxTCjX	2	31	1	3	2	12	5	10000	30000	70	5	3	5	1	2	2	4	1	4
R_9Eo1AiXFqQrGKZD	2	24	1	1	1	12	40	4000	9000	800	4	3	3	2	4	3	3	5	2
R_ewGMqsvAAR3nhe5	2	48	1	4	4	13	4	2000	2500	900	3	1	5	1	2	5	5	1	1
R_cZtQkfkDR70xeeh	2	32	1	4	3	13	1	2500	3000	1200	4	2	5	1	2	5	5	1	4
R_8dns5fzL1TaPHVz	2	22	1	2	4	13	50	900	800	300	5	1	4	1	1	4	4	1	3
R_1NsqBeU37bAoLPf	2	45	1	3	1	13	10	1200	3500	110	5	4	3	1	2	3	2	1	2
R_9TQlCbysJ2ogUvz	1	49	1	4	3	13	2	3000	2950	2400	4	3	4	1	1	4	5	1	1
R_cv7FZsC9psKCtcV	2	53	1	1	4	14	10	2000	3200	20	5	2	4	1	2	3	2	2	2
R_8AoFgn6nGG1l3SZ	2	28	1	3	4	12	6	4000	3000	1000	5	4	4	1	2	3	3	5	2
R_7V86pIY7f1VYaax	2	38	1	5	4	13	2	1500	3000	1800	5	2	5	1	3	3	2	1	4
R_bpjqAtM4nc24Wup	2	32	1	2	1	13	0.25	1500	3500	1800	5	2	4	1	1	5	4	1	3
R_08POMLwfL1qYOod	2	50	1	3	4	13	10	2000	3300	1000	5	2	5	1	3	3	5	3	2
R_0HY8D28lAzYCmTH	2	22	2	1	4	12	8	1200	300	35	3	3	4	1	3	5	2	5	2
R_e5KPjsghLw5OpcV	2	38	2	2	1	11	3	3500	1500000	5000	5	1	2	1	3	4	5	5	1
R_6SAmDlTb2iHk2jj	2	36	1	1	4	13	25	2500	3000	1000	4	1	4	1	2	4	4	5	2
R_9H9GDg3DFo8rmjH	2	19	1	2	4	13	50	1000	1000	1000	4	3	5	1	2	4	3	5	3
R_3RiBWQ6wRNMTijX	2	65	1	2	3	13	3	6000	3200	1000	5	2	3	1	3	4	5	3	1
R_6G7wuR6fieUI8RL	1	25	1	3	2	13	5	3	3	4	5	4	3	2	1	4	5	5	1
R_7VYKvhxevcgfzSt	2	30	1	3	4	13	0.5	2000	3500	650	4	2	4	2	1	2	4	1	2
R_cxasM56TwvlZVLT	2	50	1	2	4	13	50	2000	3000	2400	5	2	2	1	2	3	2	3	2
R_9oChSMFLt5T7b49	2	33	1	3	4	12	1	500	60000	6000	5	1	5	1	3	5	5	5	3
R_bqjlsYGnaZhvDqB	1	52	4	2	1	13	8	2300	3200	300	4	4	5	1	2	2	3	1	4
R_571Ev9szCWXP5n7	2	53	4	4	3	13	0.5	3000	3000	1600	4	1	5	1	2	1	5	5	1
R_6mU29Jkej2uJDVz	2	26	1	4	3	13	3	10000	5500	400	4	1	4	1	4	1	5	5	1
R_cNPSItNrgBkCHVr	1	29	1	2	1	14	1	2300	3000	200	3	2	5	1	1	5	2	5	1
R_0oElEhiXVvCO4YZ	2	43	1	3	2	12	3	480	2800	800	5	3	5	1	3	5	2	1	1
R_bOvIZ3M7e0l3xbv	2	44	1	3	4	13	2	5000	1600	800	4	1	5	1	2	2	5	1	1
R_80tel0Ta5SW1bWR	2	25	2	2	2	11	5	20000	1100	500	4	1	4	1	2	4	2	1	5
R_77WWUsup2FF2o3b	2	40	1	4	4	13	15	2600	5000	3000	5	1	2	1	3	4	5	1	5
R_egS99eVBrPLOdRX	1	33	1	2	4	13	3	2500	2800	1000	4	2	4	1	2	4	3	4	2
R_0IWWCuXmOWOce1f	2	35	1	4	4	13	15	25000	15000	1800	5	2	3	1	2	4	4	1	3
R_2sGMfEEMOUtC2yx	1	21	2	3	1	13	100	1000	5650	2000	3	1	3	1	3	4	3	5	4
R_byEcKcelOTDeGbj	2	42	1	2	4	13	1	2343	1200	4000	5	2	4	1	1	4	3	1	1
R_a901zSbxuOixOkd	2	30	1	1	3	12	10	200	8000	40	5	3	2	2	1	5	2	5	4
R_1zsDIBePbDQXMcl	2	51	1	3	2	13	80	3596	1800	250	3	4	3	1	2	2	2	1	5
R_74mPTCfdKUkW3cx	2	38	1	1	1	13	5	875	1200	5000	3	2	1	2	1	2	3	3	2
R_6zGhNXVbAOaZ1Dn	2	54	1	2	2	13	0.01	400	4000	1500	5	2	5	1	2	2	2	1	1
R_01T7dq6lPB7Ise1	1	37	1	3	4	13	1	2000	5200	200	4	2	4	1	3	5	5	5	1
R_b4ukm6dbnZbQkTP	2	44	1	2	4	13	4	225	2237	1280	3	3	5	1	3	3	3	1	3
R_aVtggZrAWvzCnzf	2	29	1	2	2	12	1	800	25000	15	4	1	4	1	1	3	3	1	3
R_0oZuJdkRChfgcsZ	2	49	1	2	2	13	10	3500	2300	2000	3	2	5	1	2	5	2	1	1
R_38ZoOGYQYFezI4R	2	36	1	2	1	13	50	4000	10000	1000	4	1	5	1	1	3	4	5	1
R_bwLRbC4VvOchTPn	2	25	1	3	2	13	0.25	2500	1200	5000	5	1	5	1	1	4	3	1	1
R_5jUiuXPpXBZqVJr	1	73	1	2	2	13	1	2400	3200	1600	5	1	5	1	2	1	3	2	1
R_5ceYaPuXBX8zD0x	2	26	1	2	1	13	20	10000	1500	130	5	3	5	1	2	2	2	5	1
R_4V20NnX04GAYwAJ	2	55	1	3	1	12	1000	7500	15000	3500	5	2	3	1	1	5	2	1	1
R_cB0dxLYDlIZvAwt	2	19	2	2	1	14	50	875	5000	400	5	1	1	2	1	2	3	5	2
R_6h4X3eKf2JOom1L	1	39	1	1	3	13	0.5	6000	4500	3000	1	2	5	1	1	5	4	1	4
R_cwj4eNiJcFVFXgh	2	37	1	3	1	13	20	2000	3000	700	2	2	4	1	2	2	2	1	5
R_cBz4eM4Tsqma5O5	2	37	1	3	1	13	4	2000	3000	2000	4	2	3	1	2	3	2	1	3
R_0e63OeUp5TEA4df	2	34	1	2	4	13	8	1000	500	250	4	4	3	1	1	2	4	4	4
R_2gmd9ElEensIghD	2	33	1	1	2	13	0.5	600	5600	2000	4	3	4	1	2	3	2	5	3
R_d6bltIEBdOfpKWp	2	44	1	2	4	13	1000	3500	6000	285	5	2	5	1	2	5	2	3	2
R_4MVUe4t7C558jZ3	2	30	1	2	1	14	5	5000	7500	10000	5	1	3	1	2	2	3	5	2
R_etBnZxUujQ8pBJj	2	22	1	2	2	13	0.2	2000	100000	3000	5	2	5	1	1	4	3	5	2
R_2u7YF7k6kjVPLxP	2	39	1	4	4	13	5	3500	3600	1000	3	2	5	1	2	3	5	1	4
R_3gAXDlXXy1wKlA9	2	44	1	4	4	13	10	3000	4000	1000	5	1	5	1	2	1	6	1	2
R_5j5lTMpJbGgsM6N	2	53	1	3	2	13	0.5	1200	2400	4000	4	1	5	1	1	5	2	3	1
R_4Guq7vhCwBALUz3	2	25	3	2	4	13	12	1600	50000	25	5	2	5	1	2	4	3	3	4
R_exoXf0EkQDnzHmd	2	23	1	2	1	11	50	250	600	200	5	1	3	1	3	3	2	5	3
R_3pEWg43tHJJu3Nr	2	25	3	4	1	12	10	100000	100000	300	4	1	1	1	2	3	3	5	3
R_eb72QXHKTeh9tCl	2	32	3	1	3	13	0.05	1200000	700500	360	5	1	4	1	3	5	3	5	3
R_7VuGQFeDbmUJ97n	1	30	3	1	1	13	10	500	1000	1200	4	2	2	2	2	2	1	5	1
R_blNkmGN8JhTC6W1	2	29	1	2	3	13	10	175	6000	50	5	2	5	2	2	5	3	5	1
R_3VIoD2x4QKV2Ip7	2	21	3	1	4	14	5	1600	2000	1600	4	4	3	2	1	3	2	1	3
R_3meI9VvoWKUUnDT	1	67	1	3	4	13	0.25	2900	3200	3000	5	1	4	1	2	5	5	5	1
R_4NtefNrF5Wxmc1T	2	34	2	2	2	13	1	2848.37	3000	880	5	1	5	1	3	2	5	1	1
R_262nup1O0QEcB5r	2	43	3	2	2	12	7	3000	3900	1600	1	2	5	2	4	1	5	1	3
R_1CihaWjbpG3iWLr	2	38	3	1	3	13	5	2500	725	160	3	1	5	2	1	5	2	5	1
R_0UJsIUx0aCG0gAJ	1	68	1	5	4	13	20	3000	3000	800	3	2	4	1	3	1	6	1	1
R_8GrU5nkPANgv20l	2	58	1	1	2	13	5	1500	2300	800	3	2	5	1	2	3	5	5	1
R_e2KVNh9LRaDMrjf	2	36	3	1	4	11	5	2500	3000	76	5	1	2	2	1	3	4	3	5
R_8DnK7UQ76u3jDp3	2	23	3	1	4	13	5	400	5000	200	5	1	4	1	1	3	4	5	2
R_5cNymd8nqpOaeUd	2	27	3	3	3	12	25	2500	3000	650	5	3	4	1	3	1	5	1	3
R_2n1aUU2Yd4Il3Uh	1	32	3	4	4	13	5	500	3080.76	15	5	1	4	1	3	3	4	1	2
R_7OmDPo5VfsiDmqV	2	25	3	2	4	11	300	3800	8000	150	5	1	4	1	3	4	5	1	1
R_brMUfELGg0muICN	1	21	3	1	2	13	2	1000	1000	200	3	4	3	2	3	2	3	5	1
R_b28p5wlP7SFB12t	2	52	3	2	3	13	10	5000	5500	2400	3	1	3	1	3	3	4	1	1
R_2tzyEbP59z5DStL	1	61	3	1	2	14	2	4	1000	70	5	1	2	2	2	4	2	3	1
R_1EPhvWOEOUDcze5	2	29	3	3	4	12	10	5000	3000	800	5	1	5	1	2	3	5	1	2
R_9TvW5c0KFNNRszj	1	20	1	3	4	11	300	3000	3000	180	4	1	4	1	2	4	2	5	1
R_4JH8QYKnLFLhWBv	2	39	3	3	3	14	1	1000	1000000	500	3	4	1	2	1	2	3	5	1
R_5om7i8hMJY2MKih	1	39	3	4	4	13	5	1000	8000	50	5	2	2	1	2	1	5	1	3
R_6JWByoDAsfm1bbT	1	27	3	3	4	11	5	1000	1500	250	4	2	5	1	4	5	5	5	2
R_9pOrXnyG4WNE9jT	1	22	3	1	4	14	15	500	5000	110	5	1	4	2	1	1	2	5	1
R_6DsDRsFOSDEz6mh	2	46	3	2	4	14	500	4000	3000	300	5	2	4	1	3	3	3	1	1
R_1BnGIXNueuqqaEt	2	20	3	1	4	3	36	100000	10224	260	5	2	1	1	3	2	3	5	2
R_eIDMj7PH0SbZyD3	1	43	3	5	4	13	1	2500	3000	1000	5	2	5	1	3	4	8	1	1
R_cYcTl5c3sEB8mvr	1	63	1	1	1	12	4	1700	2000	350	5	1	3	2	2	2	2	2	1
R_1SyICNXhtDbsRgx	1	49	3	1	4	14	20	4000	2800	2500	4	2	5	1	1	2	5	1	1
R_2bmnWXiZnZWV8Vv	2	21	3	3	4	3	20	15000	50000	100	4	3	3	1	1	1	3	5	3
R_6tyDDfWcUhDPgr3	2	26	3	2	1	11	19	2500	3000	2000	5	1	5	1	3	5	5	1	3
R_bknY4AwZ58S3vJr	1	32	3	2	3	13	0.5	3500	2000	700	5	4	4	1	1	1	5	5	2
R_bKRAnMIyodeewxT	1	30	1	4	3	11	600	500	1000	1000	5	1	4	1	3	4	3	1	4
R_6LSs6AkXV3osbyt	2	36	3	5	3	13	1000	1000	1000	120	3	3	3	2	3	4	6	1	1
R_8ws7uNPiEZVVMYl	2	45	1	2	3	13	10	1000	3000	50	3	1	5	1	3	4	3	3	2
R_cT3pSGBqfPPYum9	2	29	3	2	4	12	1	1000	2000	50	5	1	1	1	1	5	2	1	3
R_d5ye5fENzVs2To9	2	50	2	3	4	13	5	900	100000	1300	5	2	5	1	2	4	4	1	2
R_0uCEyn78aYBXEyN	2	21	1	2	3	12	40	1000	30000	450	5	1	5	1	1	1	3	1	4
R_3JJjIaPszaRStJb	2	43	3	1	3	13	5	1750	2100	300	5	3	5	1	2	4	4	3	2
R_brYCK4eRhFTdT01	2	53	3	4	4	12	70	75000	2700	200	5	1	2	1	2	5	3	1	3
R_0cgg3OLTy1JBnzD	2	57	3	2	4	13	1	2000	4100	800	5	2	4	1	2	5	5	4	1
R_bOax2I3o08slK73	2	41	3	2	2	14	27	10000	3000	25	5	4	1	1	1	1	2	3	1
R_etEoSf73nBHEFjT	2	26	3	2	1	13	1	2000	5000	1600	4	1	5	1	2	2	3	5	1
R_6FpYcu89OJmrfTf	2	56	3	2	2	13	0.1	3000	3000	2000	5	1	4	1	2	2	5	5	1
R_4TnmlM7lGP2JEeF	1	56	3	1	3	13	10	3000	15000	10	5	2	2	1	1	1	2	5	1
R_9EopQCf8UzfVxhr	1	56	2	1	4	12	2	3500	3000	35	4	1	3	1	2	3	3	1	1
R_0uLnvGKT0Gx7rBb	1	43	2	3	2	13	10	300	25000	20	5	1	4	1	3	5	2	1	1
R_3Dah4cIQdpsJhnT	2	28	3	2	4	13	50	2000	3000	100	2	4	2	1	1	1	3	1	4
R_5jVXUOZgTb6UBZH	2	32	3	2	3	13	2	1000	2500	125	5	4	3	1	2	1	3	3	5
R_81u5j4aYA470RUN	2	19	3	4	4	13	20	8000	2500	500	5	2	5	1	1	4	3	5	2
R_1Aqi9k7cl9btIEZ	2	51	3	1	1	13	2	4000	1000	300	4	1	1	1	2	3	2	3	1
R_eQDrF9VV3VgXbBr	1	59	1	2	1	13	18	3200	2800	128	5	1	5	1	2	5	2	3	1
R_5AYVHN8MOYgabvD	1	57	3	3	4	13	0.15	5000	1500	100	3	2	4	1	3	4	3	1	1
R_bdCMcXUrm87dYmV	1	41	3	3	2	12	2	1500	350	3000	5	1	3	1	2	4	6	1	3
R_0O27S5oJyNKhuQZ	2	60	2	3	4	13	1	3500	2775	1068	5	1	3	1	3	1	7	3	2
R_8i9dmchat2rbist	2	36	3	2	3	12	50	50000	10000	30000	4	4	3	1	3	5	3	1	4
R_0vplOTdhTIbQzd3	1	54	3	3	1	13	1	10000	7000	1000	5	1	3	1	3	2	5	3	2
R_0wweI2gssUlMHt3	2	21	1	1	3	14	4	3000	2000	1500	5	2	4	1	1	5	3	5	1
R_0V5XrFl7Lhs6KJT	1	23	3	2	1	13	20	2000	12	5	4	3	3	2	3	4	2	5	1
R_9tcx6WNZlLRk8EB	2	22	3	2	4	13	220	2000	2800	25	5	2	3	1	2	4	2	5	2
R_9WuFaWjZJOmM4Bv	1	40	3	2	3	3	14000	100	18	78	5	2	5	2	2	4	3	1	3
R_eQ0xiHv8g9z2EVn	1	71	3	2	3	13	1	1000	3000	100	5	1	1	1	2	1	4	1	1
R_5aTrH77wNOx5tK5	2	30	3	2	2	11	0.0625	1500	3000	1250	4	1	5	1	3	3	4	4	2
R_e3bk7zFaiulvT2l	1	31	1	5	3	13	2	1000	2000	200	5	1	3	1	3	3	5	5	2
R_0DpgvnoUso2PmaV	2	53	2	4	1	13	5	15	10000	200	3	1	3	1	2	2	4	5	1
R_6rOUQXT0suHaZF3	1	29	3	1	3	13	50	4000	10000	1600	4	2	4	1	1	4	5	5	1
R_0cjg60IwR4il7BX	2	36	1	1	1	3	300	450	2322	260	5	3	5	1	3	3	2	1	3
R_aauB86u6HGcqEuN	1	18	3	1	3	13	2	1000	400	2000	4	4	4	1	3	2	2	5	1
R_3vHFVPPhAP3kHFX	2	21	1	1	2	14	10	200	113254	320	5	4	3	2	1	4	2	5	1
R_eXoeXms1dgKi45L	1	62	3	3	2	13	3	2800	2000	150	5	2	5	1	3	1	5	1	2
R_1z78SIfDiDzb6qF	2	35	3	2	4	13	50	1500	4500	1500	5	4	5	2	1	2	2	2	3
R_bHKQrCbBTshbueN	1	57	3	4	3	13	1	2000	3120	200	4	1	3	1	1	3	6	1	1
R_5hwnCMmogzDVIiN	2	47	3	2	4	13	50	300	1500	3000	3	1	5	1	3	3	5	1	1
R_d6WzVb8TEAj4t8h	2	33	3	1	3	14	25	450	10345	325	3	4	3	1	2	3	4	3	1
R_blTPbQ4B8MEn9JP	2	24	3	1	3	12	2	1500	1900	300	5	1	2	2	2	2	3	5	1
R_bIoxwReIeoTk0lv	2	24	5	1	3	14	1	2500	500000	3000	5	4	2	2	2	4	3	1	1
R_6g0xfzlMacJXk0Z	2	34	5	1	3	13	45	1000	3000	2000	5	1	4	1	2	1	3	5	2
R_42fKYakCjhusAT3	1	61	1	3	1	14	1	3000	3000	1200	2	2	3	1	1	5	2	1	1
R_cZTP5VztdfiWQPH	2	49	3	5	3	13	60	800	1500	500	5	1	3	1	2	3	4	1	2
R_2tLylRER31u8Tc1	2	36	3	1	2	13	16	2800	3000	3000	4	3	4	1	3	4	5	4	4
R_eJrxQiPKaajv9Rj	1	24	3	3	1	12	45	40	1200	23	5	1	4	2	4	2	6	5	1
R_dp7yQmFcu2KO1ox	2	49	3	1	4	14	20	3000	4000	150	5	1	3	1	1	4	2	1	1
R_572UmgEEqcTB1C5	1	62	3	2	4	13	1	2000	2000	60	5	1	3	1	1	2	2	1	1
R_a9wLTaB1vaciBUN	2	54	3	2	4	14	18	4079	2700	1648	5	4	1	1	2	3	1	1	1
R_2lYqFUfpsawu7FH	2	62	3	4	2	13	20	2400	4000	2000	5	2	4	1	3	2	4	1	2
R_5i61OjiAEnOYZOl	2	29	3	1	1	13	18	4000	3928	100	5	4	4	1	3	2	5	5	1
R_0BqDYJJmuDoOScR	1	32	3	1	4	14	10	2000	30000	110	3	1	3	2	1	1	4	5	1
R_cVj7lPgxJEq8R6t	2	22	3	2	4	13	3	3500	14000	1400	4	1	4	1	3	4	2	5	3
R_0ANf6S0EFDD4jTT	2	38	1	4	3	13	10	500	4099	1099	4	2	3	1	2	2	2	1	1
R_8hILvvhHnZWt0ln	2	21	3	1	3	13	2	2500	200000	30	5	4	3	1	1	2	2	5	1
R_e515AJTjpeA0PHf	2	27	1	5	4	12	5	4000	2500	5000	2	2	5	1	2	3	8	1	1
R_6zKhE1QoU5Byjrf	2	19	3	1	4	13	0.1	3500	2100	1500	4	3	3	1	2	3	2	1	1
R_4YJpboeoULKrzwh	2	57	5	3	4	13	2000	1500	4000	325	3	1	2	1	3	2	4	3	1
R_00NavLLsyLVux37	1	25	1	2	1	12	5	120	1000	100000	5	1	4	1	3	3	5	5	1
R_e5ouTCNVKQOTIVv	2	18	3	2	2	13	10	1000	100000	1200	5	3	1	2	2	2	2	5	1
R_6xODKTPyEOCuEYJ	2	57	3	3	4	14	19.63	3900	2770	2000	5	1	5	1	3	4	5	1	1
R_6Foq5rMXfNGwFtr	1	40	3	5	2	11	1	2000	50000	130	5	2	5	1	3	5	6	5	2
R_3NO58T43ei7AclL	2	31	3	2	4	13	1	10000	1027	3000	4	1	1	1	2	3	4	5	1
R_0vqegEO1nzDPPgx	1	28	3	3	3	14	12	3000	3000	1640	5	3	3	1	2	5	2	3	2
R_aVJrau64cjsp4od	2	67	2	1	4	14	30	2000	3200	500	5	1	1	2	2	3	2	1	1
R_1KQeDDlbuQy7xU9	1	23	3	4	2	12	200	3000	2500	200	5	4	5	1	2	1	2	1	1
R_9yLeXw23kkCS9E1	1	41	5	4	3	12	3	30000	25000	30	5	3	3	1	3	1	5	1	3
R_eEvfXFX2TrOK9SZ	2	56	3	3	4	14	3	5000	2589	1200	5	1	5	1	3	1	6	1	1
R_8piH5ToZNeBkmz3	1	22	1	2	4	13	100	1000	5000	600	3	3	5	1	3	5	5	5	1
R_2aBrEUb52p4dSZL	1	44	3	3	1	12	4	2000	1800	100	5	2	5	1	2	4	4	1	3
R_afrZioPO5tOpwBn	2	67	3	3	2	14	3	3000	2700	2400	5	1	3	2	3	4	3	1	1
R_8DhxcsHm9Ag0HWd	2	35	5	2	4	12	2	1500	4000	180	5	3	2	1	1	5	3	2	2
R_bghlj12cesMWAAd	1	23	1	2	1	12	4	125	1000	200000	5	1	4	1	3	3	5	5	1
R_1Al3tVyJaOQzolD	1	32	3	1	4	13	2	10000	3000	50	3	1	3	1	1	4	3	5	1
R_cSWp2KTWwaSzNIh	2	32	3	2	4	13	2	10000	1000	4000	2	2	3	1	1	5	3	1	3
R_cI6mFTGlbbE7Zid	1	23	1	2	1	13	3	3	1	2	3	3	3	1	2	2	5	1	2
R_etUCi8C0rAafpUF	1	45	3	2	4	13	100	1000	2000	10000	5	1	3	1	2	5	4	1	3
R_cx6BTHRZLpk7fFP	1	69	3	5	4	13	1	2500	3000	2000	4	2	5	1	3	5	5	1	1
R_57rC7Hne5Y6YKTX	1	32	1	2	2	13	10	1450	645	1200	5	1	5	1	1	5	2	1	4
R_6ogQoFHuHl6HeFT	1	27	3	1	3	14	10	4500	2300	2400	4	2	4	2	1	4	2	5	1
R_8BnWkrktmrD8Apn	1	52	5	2	3	12	2	2500	3000	800	4	1	5	1	3	4	5	1	3
R_6rprj4pBa5sI1rT	1	46	3	5	3	11	10	3500	3000	4000	3	1	3	1	3	3	5	1	2
R_5nmzuwnhq20EO0Z	1	23	3	3	4	13	2	1536	8754	124	5	1	3	1	3	5	3	5	1
R_6Ve4UUygTRngZ25	1	23	3	1	4	11	4	3200	4500	1200	5	3	5	1	2	3	4	1	3
R_723cDkWDpnWsOcR	1	64	3	2	4	12	2.5	1000	4000	130	5	1	4	1	3	4	5	1	1
R_b3gD8c7LPQLVHc9	1	24	3	3	3	13	25	2500	4000	100	4	1	2	1	2	3	4	1	2
R_ai015VK2GecgvBj	1	33	3	1	4	13	3	3500	7000	400	5	4	4	1	2	5	2	5	1
R_0D3uyqNqV5Pi3Kl	1	37	3	2	4	12	3	3000	3000	2000	5	1	3	1	3	3	5	1	3
R_eXW6Ge10oSzb5yt	1	39	3	2	4	13	5	1700	3000	700	4	2	5	1	2	4	5	5	1
R_0v3n84eoWyQwm6V	1	41	3	2	3	13	75	2500	5000	1650	4	2	2	1	2	1	3	1	2
R_8HA59eKM7Xk0zul	1	56	3	1	4	13	0.5	2600	3500	300	4	1	4	1	1	4	2	3	1
R_5bVsvZ2NKxFTJFH	2	40	1	5	3	3	5	2	4	3	5	1	4	1	5	5	5	1	3
R_5arIESdCCda91WZ	1	26	3	2	3	12	2	4000	4000	4000	3	1	3	1	2	5	3	5	1
R_6M3gSjtLLJE6Hsx	1	45	3	2	3	13	200	1200	2340	3400	3	4	3	1	2	5	2	3	1
R_0B2J8j4ib1YPd2d	2	36	1	4	3	13	100	100	10000	190	5	1	3	1	2	1	3	1	2
R_1TeeC5LnfnXbr9P	2	46	1	1	1	13	1	2000	3000	300	3	2	3	1	2	5	5	1	2
R_9NtFVKracJxyYtL	2	48	3	2	1	13	2	3000	200	200	4	1	4	2	2	2	4	1	2
R_8CbNLOXSP1kjhB3	1	21	3	4	1	13	4	6000	20000	900	5	1	5	1	2	3	4	5	1
R_bQQJ5DZWL5ctldj	2	26	1	1	2	14	100	8000	1500	400	1	4	1	1	5	2	3	3	2
R_bvIwDbDvf00QkHH	2	54	1	3	4	13	2	4000	3500	1600	4	4	5	1	2	5	3	3	2
R_6ui9GCZaBMfdwdn	2	63	1	1	3	14	4	2000	3500	6400	4	2	4	1	2	1	2	3	1
R_8CVzCKK3i32hXCJ	2	44	1	2	4	13	2	3500	2500	2400	4	2	4	1	1	4	4	4	1
R_blW1zJT9Os7QqfH	2	46	1	5	4	13	1	3500	3500	800	4	4	4	1	2	5	8	1	5
R_4YHXNP4RHGc1ydv	2	60	1	3	4	14	20	5000	20000	12	3	2	3	1	2	3	3	1	1
R_1zPXNs84XhpLYVf	2	67	5	1	2	13	35	3800	3800	125	5	1	5	2	1	5	4	4	1
R_8C8SCGMoWDH5yQZ	1	36	1	2	4	12	200	2000	1000	200	3	1	1	1	1	3	3	1	2
R_0Os6DXXyp9DP0vb	2	28	3	3	1	13	3	1000	3000	250	5	1	3	1	3	2	8	5	1
R_2cr4aPDXaNzQJXn	1	53	1	2	2	12	0.24	1	3200	2200	2	1	2	1	3	4	5	5	1
R_dgMPhFDOrAnXSjX	2	29	2	3	1	12	5	500	1200	2400	5	3	3	1	2	5	3	5	1
R_6Rps2ouSqovRtCl	1	24	1	2	4	11	3	3000	7000	1000	5	1	5	1	4	4	2	5	1
R_1EXYjWKtCBVSxrT	2	69	1	3	4	13	2	2000	2000	790	3	2	4	1	2	4	3	1	1
R_430kjhGa4gTYJdr	2	20	1	5	1	13	10	100	5000	1500	4	1	4	1	2	2	3	5	1
R_cIyb9J5R8igGpBX	1	35	4	5	1	12	18	4000	2451	1648	5	1	4	1	2	5	5	1	1
R_080oYuUNd3NELQ1	2	48	1	5	2	13	2	320	2200	1200	4	1	4	1	2	4	6	1	1
R_6lHsI3bqfJYQso5	2	45	1	2	4	13	2	1500	1500	240	5	1	3	1	2	4	2	1	1
R_1NUNa1gIKakeeKp	2	65	1	1	4	13	115	4000	3000	800	3	4	3	1	2	4	3	4	3
R_7O2KBnr01lM5Xxz	2	41	1	4	4	13	5	2000	3000	500	3	3	4	1	3	1	6	1	4
R_aXZ3ZQgI6V9UTTD	2	26	3	2	2	14	20	1000	5000	100	5	4	1	1	1	4	2	1	3
R_9piQ39VP2iXv63X	2	63	1	1	4	14	5	2500	3000	100	5	4	4	2	2	3	4	2	1
R_0rE3jABa3xq1JU9	2	26	1	2	4	13	25	10000	1000	260	5	2	5	2	1	1	3	5	1
R_5nIx9Dd73Ju0U4J	2	47	1	5	1	13	5	4000	10000	500	3	2	3	1	2	3	6	1	2
R_b28y16HDpuw76vz	1	24	1	2	2	13	1	1500	2800	1200	5	3	5	1	3	4	3	1	1
R_0DJtARYsAxEsdjT	1	51	1	3	4	13	3	6000	4500	700	4	2	4	1	3	5	2	1	1
R_e3Tk0OM9JvCSt6d	2	49	1	1	4	13	10	1200	400	100	5	1	3	1	1	3	1	1	1
R_5oMoOeDOv6o1wiN	2	57	1	3	1	13	5	4000	6000	3000	4	1	3	1	2	2	6	5	1
R_aWUKgYekULRW3Vb	1	41	1	4	1	13	100	2500	3000	6400	3	2	4	1	3	2	5	1	1
R_bqDloVuD9j6IwaV	2	60	3	2	4	14	10	500	2	10	5	1	3	1	3	5	5	1	1
R_0JSfgE01pEE0kJf	2	64	1	2	3	13	5	1800	2000	1000	5	2	4	1	2	2	3	1	2
R_cUVs9LNUDvQy1XD	2	29	1	2	1	11	40	500	600	500	5	1	4	1	2	3	3	1	2
R_9NMe4wdf8WjB8JT	2	37	3	5	1	3	50	54.6	3000	60	5	2	4	1	3	5	5	1	3
R_8xjcXwklbvyQQAt	2	46	1	2	4	13	1	1500	5000	4000	4	2	4	1	3	2	5	5	1
R_6o3RKvHHD5YXzTv	1	32	1	2	3	12	1000	20000	3000	34	5	4	3	1	1	5	4	1	1
R_cVcIXttj7JB9SRL	2	26	3	1	1	14	15	4000	2500	1500	5	1	4	2	2	5	3	1	1
R_6QifXixeD0kiV0N	2	32	2	3	4	13	5	600	800	300	5	1	3	1	2	1	5	1	5
R_9uiPz2Ezag4pWFT	2	32	1	5	1	12	0.2	2600	6200	480	2	2	2	1	3	3	8	1	2
R_cZpP4uHpQL4RdgV	1	68	4	2	3	14	20	2500	4000	350	3	1	4	1	3	3	5	1	1
R_8qrajWxpqFxwEZL	2	31	4	2	3	13	2	2000	3500	2500	5	1	3	2	2	4	3	1	4
R_2aFGnwkXCXBpNU9	2	33	3	3	4	12	5	2300	1000	30000	3	3	1	1	2	2	4	1	1
R_9NesQA3oTx07kjP	2	48	3	4	3	13	1000	4000	5000	1000	5	4	4	2	2	3	3	5	5
R_0vWqoQL5p5PelhP	2	31	3	1	3	14	20	30	100	160	5	1	1	1	3	4	2	5	4
R_0ljQUZKmfWN4GuF	2	30	1	4	2	13	3	800	20000	3500	5	1	2	1	3	3	5	1	2
R_0TXIkkGfeY9wRzD	2	63	2	3	4	11	50	5000	5000	250	5	1	1	1	2	2	3	5	2
R_6hwy8CII8PfK5hP	2	40	3	3	3	12	2	400	600	80	5	1	4	1	3	3	5	1	3
R_40G40rzIORGQjul	2	34	2	1	4	13	1500	2000	60000	1500	3	1	3	2	2	5	5	5	1
R_88k6FEZmYY4SAwB	2	29	2	3	4	12	2	3000	50000	230	3	1	5	1	3	4	5	1	2
R_09rOlh1ZRPnRoNv	2	64	4	5	3	13	25	3000	4500	150	5	3	5	1	3	2	4	1	1
R_6yQX3k4v6lF99bf	2	18	1	2	4	3	200	2500	500	500	4	3	4	1	3	3	3	5	1
R_0DMqkfp47mcPXil	2	20	4	2	3	14	4	75000	50000	4000	5	4	3	1	2	4	3	5	2
R_4VDtPdUxSqiRPal	2	68	3	1	4	14	25	1000	500	12	5	1	2	2	2	2	5	2	1
R_4VIau7MX1HlMRLv	2	33	3	2	1	13	0.5	3000	4000	400	5	1	5	1	2	2	5	1	3
R_bf0k2XvhH5SkHuR	2	41	3	3	1	13	5	2500	7000	1500	5	3	2	1	1	3	3	1	2
R_9oGSmyFsomXasHb	2	27	3	2	4	11	10	700	5000	240	3	1	5	1	1	4	2	1	5
R_cYlVoJKgjjKWkjH	2	73	2	3	2	14	5	2000	2000	500	3	3	2	2	1	2	2	5	1
R_erZH3KRXhsW2NAV	1	45	2	2	4	13	1	2000	800	360	4	1	5	1	2	5	2	1	3
R_3h1gcATgGYjlsPP	2	38	5	4	2	11	1	1800	2200	220	5	1	5	1	2	4	3	1	2
R_dilCDi6dn3oZCyV	2	29	2	3	4	12	20	250000	15000	860	5	1	5	1	2	4	5	5	2
R_agXA6xRNDYP0ihL	1	42	3	5	1	11	1	200	20000	12	5	1	5	1	3	2	3	1	3
R_1Fjh0aiq3tTEpZb	2	34	3	3	4	12	15	10000	2400	3000	4	1	1	1	3	3	4	1	5
R_5j8wI1HLnqKdYxv	2	26	2	2	4	13	1	15000	3000	150	4	1	3	2	1	5	4	5	1
R_2gjkm1vNGlMcPnD	2	57	2	2	1	13	3	2000	2000	4	3	1	1	2	2	1	2	3	1
R_erDPAew2oZ59v2B	1	37	4	3	2	3	15	150	85	330	5	3	5	1	3	4	5	1	3
R_0e0cvIzRGa2PGrb	1	25	3	1	2	13	100	2000	1600	500	5	3	3	2	1	2	4	5	1
R_5jpTUwMRJ11mUf3	2	30	3	2	4	12	20	300	1000	800	5	4	3	1	2	4	4	5	1
R_42UWbnRKQ2iniW9	2	58	4	2	4	13	1	1500	2500	1600	1	2	5	1	1	4	2	1	1
R_ehrxVcOT3zW0KCp	2	46	2	2	2	13	200	5000	5000	200	5	4	3	1	1	2	3	5	1
R_cBVdNsvdacooapf	2	74	4	2	1	14	50	15000	2000	1000	5	1	5	1	3	2	6	1	1
R_4GdYqK9AJzeC0Jf	2	49	4	2	3	13	3	2500	3000	250	4	4	4	2	2	2	5	1	1
R_e5NThjkaAASldgV	2	29	1	3	1	12	16	3500	2500	2000	4	2	5	1	3	3	3	1	3
R_4MVXu9tyrwsbBw9	2	51	2	2	2	14	25	1000	3000	120	5	1	4	2	1	3	1	5	1
R_9WDvxjtMaz1nXJX	2	33	4	1	4	13	1	500	1000	500	5	4	2	2	2	3	5	1	5
R_cN1645cdET3VehD	2	27	1	2	2	14	2	1500	55000	50	3	1	3	1	1	1	4	5	5
R_8uJIj7W4nmOt1Cl	2	67	5	1	3	14	1	2000	2000	360	2	1	5	2	2	5	5	3	1
R_9H99mq2Suz9T6Hb	2	56	2	3	1	13	3	2848.37	3000	300	3	1	5	1	2	3	6	2	1
R_6kTChDC1NtGCH5j	2	23	1	3	4	13	10	3000	200000	15	5	2	4	1	4	4	3	5	2
R_0uOoAUwGFZs7T25	2	66	2	2	2	14	80	800	500	100	4	1	1	1	2	1	5	3	1
R_9mEBvOd7R779eKx	2	33	4	3	3	11	19	200	200	150	5	3	3	1	3	3	6	2	2
R_ddoZeOEFHtcVElT	2	51	2	1	4	13	60	7000	180	40	4	4	1	2	1	1	2	5	1
R_9RoufmNlrHvMa0d	2	45	2	1	4	14	2	2000	5000	100	4	1	2	2	1	2	2	5	1
R_aWd75ERw8dkOZet	1	36	4	3	1	13	15	4500	8000	5000	4	3	4	2	2	3	5	1	2
R_0UJMWPiHvR2I7cx	2	20	4	4	4	12	100	1000	3000	150	3	4	1	2	2	3	2	5	1
R_cY2UwwoSg0DtHKJ	2	38	2	2	4	13	50	6000	3000	200	5	1	5	1	1	2	4	1	3
R_6AwkKVeZgS1kRz7	2	23	3	3	3	12	2	2000	12000	100	5	3	5	2	3	5	2	5	1
R_9TtyuYaQ9gXB82x	2	23	5	2	4	14	50	4000	20000	2000	1	1	1	2	1	2	2	5	1
R_1G4AIypHj2ETLZX	1	37	4	5	1	12	100	2000	200	100	5	1	4	1	4	3	5	1	5
R_23Gpk9kycfogEbr	2	22	3	3	4	11	10	300	10000	250	4	1	4	1	3	2	2	1	3
R_88OcCZJtKyKTpC5	1	40	3	2	4	13	3	4000	4300	200	3	2	3	2	2	2	3	3	2
R_aVS3RrdUSAl8x81	1	54	2	2	3	13	13	2	22	300	5	3	1	2	1	2	2	4	1
R_2cprSbpgHANIykR	2	19	2	5	3	3	30	500	55	15	5	1	2	1	2	4	2	1	1
R_aeK4sVFAmMZdOQZ	2	35	2	1	4	3	2000	1235	9876	280	1	1	1	2	4	1	2	5	1
R_aWBUcuDOSNc712t	1	36	2	2	4	12	10	2000	2600	200	5	1	2	2	1	5	1	1	3
R_7QYTGLxl7j46rtz	2	25	4	3	3	13	0.5	2000	7000	25600	5	1	5	1	2	5	7	5	1
R_cU977jA2iJV3BYh	2	46	4	2	3	13	100	130	8000	80	5	4	3	2	4	5	5	1	1
R_3k5vn6m2Pvbxb3n	2	51	1	2	4	13	50	2000	5000	500	4	1	4	1	3	5	5	5	1
R_aWQk7fpnX4RDE4l	2	59	3	1	3	13	2	4000	6500	5000	5	1	5	2	2	3	5	2	1
R_3elLjVClrIfydb7	2	55	5	3	4	14	5	24000	3500	500	5	2	5	2	2	2	1	3	4
R_bxtJFYISIJmYVA9	2	56	4	1	3	14	25	5000	120000	250	3	4	1	1	2	1	3	4	1
R_0vPLddHVQioPFYN	2	37	3	5	1	12	5	3000	2200	700	5	3	5	1	3	5	5	1	2
R_en5vuDgnHABQw2p	2	56	2	1	2	13	16	2000	3000	32	5	1	3	1	2	2	3	5	1
R_eDkBZe7Jdo3WIzX	2	37	2	2	1	12	7	30	50	200	5	1	3	2	2	3	5	5	2
R_5vBcn1BWiLb1snX	2	44	2	3	4	13	10	3500	7500	1000	4	1	4	1	3	2	4	5	1
R_6lJiQWMAM5ZLTwN	2	21	2	1	4	12	10	5000000	400000	120	3	1	2	1	1	2	2	5	3
R_8xqRhbky8EcXIwJ	2	30	2	2	4	13	16	5000	1500	100	3	1	3	1	1	4	5	5	1
R_0SqgGEQ18sBHUnr	2	33	2	2	4	14	20	2000	2000	1000	4	1	4	1	2	2	3	5	1
R_089zfTU64UQeDtj	2	27	2	1	4	14	10	600	10000	15	3	1	3	2	1	3	2	5	1
R_e4gHve6c9y93BuR	2	35	2	2	1	13	4	200000	500	500	4	3	3	1	1	3	5	1	4
R_a41DQTTM8z0KG2N	2	55	1	3	4	13	50	3000	3000	500	2	2	5	1	3	2	6	1	1
R_2aQNvNkUlLOtrXT	2	53	1	4	4	12	120	450	2300	250	5	3	4	1	3	5	3	5	1
R_1QSSvMJ3YWqP1dj	2	61	5	2	3	12	0.5	2000	1200	1600	5	2	5	1	2	1	6	3	1
R_bgCzONdgWr9gbK5	2	70	2	2	3	13	250	8000	4000	250	1	1	1	1	2	3	3	1	1
R_cU4RiwmGqPnDDY9	2	60	2	1	4	14	100	2000	10000	150	3	1	2	2	1	2	2	1	2
R_5tGgcWhIumlH8Ut	1	60	5	5	4	13	10	4500	2700	2500	4	2	5	1	2	3	4	1	1
R_4YIawOk1OfKngkB	1	32	4	5	1	13	1	400	3000	20000	4	1	4	1	2	3	5	5	1
R_6DQ2mJntW21dkIB	2	55	2	1	1	12	20	4500	1800	23	3	3	2	1	1	3	1	3	1
R_eXpTP3iPTrgrd5j	2	56	2	2	4	12	12	1500	65	6	5	1	1	1	3	4	2	1	1
R_8DtjezONgpyOd1z	2	29	4	1	4	13	3	10000	80000	200	3	2	5	2	2	3	5	1	1
R_5i05T605VwZD7Fz	1	36	1	2	2	12	25	9000	5000	12000	5	1	4	1	2	3	3	5	1
R_3e13FLJRULxNxbL	1	36	1	3	4	13	5	4000	3000	1000	2	4	5	1	3	1	6	5	1
R_6RTUu6gm0oylu6x	2	61	2	4	4	13	25	4000	3000	300	4	1	4	1	2	2	3	1	1
R_6KDBSKhMjGKhxBP	2	68	2	1	4	14	2.0864	4000	4000	2000	4	1	3	2	2	1	3	5	1
R_cMDtLs80tJ9DMMJ	2	41	2	1	3	11	20	4000	2462	2000	3	1	2	1	1	2	2	5	1
R_enUVRwtQKR2SqfH	2	58	2	3	2	14	1	200	500	1000	3	1	5	1	1	2	3	3	1
R_0pSK0hQWaIRmCCp	2	62	2	1	2	14	3	6550	3765	100	4	1	3	2	2	1	4	3	1
R_cuVATTHGedoe32d	2	55	5	2	2	13	2	500	1000	200	4	2	2	1	2	3	3	1	1
R_3jDwMbEGorKTBlj	2	62	5	1	4	13	4	1500	2395	800	3	2	4	1	1	2	3	1	1
R_afaMASavX0US8Cx	2	20	2	1	1	14	1	400	1000000	800	5	4	4	1	1	2	3	5	3
R_0fGLibT5cajp1wp	2	59	2	2	1	13	25	2000	25000	300	4	1	5	1	2	1	5	2	3
R_81U0eZZAl2S3mol	2	33	2	1	1	14	5	10000	50	110	5	4	3	2	1	5	2	5	3
R_9SHe9opHPS9gFSZ	2	67	2	3	1	13	5	2000	2500	500	5	1	5	1	2	2	4	5	1
R_8unp5x9VG3xK1hz	1	29	4	1	4	13	15	300	5000	30	5	4	5	2	2	3	3	5	1
R_9Yqszt8iKGC8Hel	2	45	2	3	4	13	500	870	225	389	5	1	3	2	1	2	3	5	2
R_eLGqFVUoksWl8AR	2	54	2	2	4	14	36	2000	100000000	8	5	1	3	1	2	3	4	3	1
R_b42qJ468kwsOatD	2	61	2	2	4	13	100	2300	4500	230	4	1	1	2	1	1	1	2	1
R_1RHQ8773ugSUanH	1	70	2	3	3	13	1	2000	3000	5	5	1	5	1	2	2	3	1	1
R_2iDcCqZnMl68yB7	2	42	2	3	4	13	5	2000	1500	2000	5	1	2	1	2	2	6	1	4
R_0IpxSPKc5YLF9Jj	2	51	4	3	1	13	10	12000	6000	1000	2	1	5	1	2	1	5	5	1
R_4NPnHmXXInIVUgJ	2	59	2	1	1	14	1	500	4000	100	5	1	1	2	3	1	3	3	1
R_6malBeApEr3Z8cl	2	28	2	1	1	13	100	10000	10000	200	5	1	5	2	2	4	4	5	1
R_25pg36u2Kp92LAN	2	56	2	2	4	13	50	1000	3000	350	5	1	5	1	2	3	3	5	1
R_e36VE9JoU7RLhOJ	1	31	4	4	1	13	0.05	35000	10000	500	3	2	3	1	2	2	3	5	1
R_3KRc1pWGsU8QHJj	2	44	4	4	4	13	5	400	1300	100	5	1	3	1	3	2	5	1	1
R_8BQBOkSjEb9wpH7	2	29	5	1	3	14	10	24000	30000	250	5	4	4	2	1	3	2	5	1
R_3KqvZ9g9nhyeWbz	2	60	2	1	2	14	100	3000	6000	120	5	4	4	2	1	2	4	5	1
R_7PYY1Si0DLPtwsl	2	36	2	1	2	13	1000	300	20000	10	3	3	3	2	1	2	4	5	1
R_9zR2ATAVD6luxpj	2	31	4	1	1	14	5	500	9000	100	3	4	3	2	2	4	2	5	1
R_cIRdpnXxKAaVwzP	1	36	4	3	3	12	1	3600	5400	25	2	1	3	1	2	3	5	5	1
R_1HNpIvl5D7bf8fH	2	51	2	2	4	13	500	2000	2500	1500	4	1	5	1	2	2	2	1	2
R_7X30jtqaNpRzdwV	1	29	1	3	4	12	8	10000	4000	1600	5	1	4	1	3	5	6	1	3
R_8hQm1LVcy3ZgzPL	2	24	2	2	4	13	5	2500	3000	600	4	1	4	1	1	2	5	1	2
R_0wfQFgWTqy06oLP	1	26	2	3	2	12	7	1200	2000	800	5	1	5	1	2	5	2	5	1
R_eV6JiEbck77d21n	2	61	2	2	1	12	15	3700	5000	20	5	3	3	1	2	1	3	3	1
R_5h98YcBFSC10WGx	1	21	4	3	4	13	0.009	1200	2200	960	5	3	5	1	2	5	3	5	1
R_1BUAPar31R9teap	2	24	5	2	4	14	10	1500	8000	500	5	1	4	2	3	3	3	1	1
R_9pHIpjHSi4szr5X	2	53	2	1	2	13	50	10000	3000	500	5	1	3	2	1	2	5	5	1
R_0qd80mUs2lTjePX	2	63	5	2	4	13	1	2375	3000	850	5	2	4	1	1	5	3	3	1
R_cAfiAISMaBnabXf	1	44	2	3	2	12	10	3000	5000	20	5	1	3	1	3	3	2	1	1
R_ex4RdbZxBbGpi4d	2	55	2	1	2	11	12	11.023	8000	55	5	1	4	1	2	3	5	1	1
R_dgS8kOEchyYrQMJ	1	33	4	5	3	12	15	1260	10999	360	5	1	5	1	4	5	5	5	1
R_bOfhd7h0KzvlROJ	2	26	2	2	4	13	4	2500	3000	1200	3	3	4	2	2	2	3	5	1
R_80NDLa3qgltSA1T	2	32	2	1	4	14	1	3	300000	108	4	4	3	2	1	1	3	5	1
R_6LKoYpnqrM2bCXr	1	39	5	2	4	14	10	1500	3000	500	4	1	5	1	2	3	3	5	1
R_03z30ILsT8jlsAl	2	49	2	2	3	13	20	1300	7000	10	3	1	1	1	2	1	4	5	1
R_8Dh2Gzyu2MYmA5L	2	26	4	2	1	13	10	200	550	10000	3	4	3	2	3	3	5	5	1
R_2nOAstxpsJGRTAp	1	25	4	4	4	11	5	20000	12000	300	3	4	4	1	3	2	5	5	1
R_9F79HIow5IOeZ8N	2	19	1	4	4	13	2	2000	2138	1040	5	1	5	2	2	3	3	5	2
R_78uJL0qtC3xJj3T	2	25	2	1	4	12	44	4080	2700	1649	4	1	2	2	1	4	1	1	1
R_5bUrOzPgQdxgAx7	1	36	2	2	4	11	20	3000	3000	150	4	3	5	2	2	2	4	5	1
R_4IQJxachwcZOx37	2	38	2	2	2	13	2	15000	1500	250	3	1	2	1	2	3	3	5	3
R_1F9SVr7SXzRst13	2	47	2	3	4	14	5	1000	3000	500	5	1	3	2	1	1	2	5	1
R_5nXgpegQWHqxUc5	2	66	2	1	4	13	30	229.293	1000	150	3	1	2	1	1	2	4	5	2
R_cZMokm0mTTJ6U4J	1	61	4	2	3	13	20	2000	1500	200	2	2	4	1	3	2	5	5	1
R_cI5l4VKzDsOEuTr	1	53	1	3	4	13	0.005	4500	1237	480	5	1	4	1	2	2	5	5	3
R_0lGaA7kQ1FZBCcZ	2	47	4	3	4	13	7	2000	700	550	5	1	4	1	3	4	6	3	1
R_9t6dRwfSJ0wfAOh	2	29	4	5	1	13	20	1200	3000	3.7	5	1	4	1	3	3	6	5	1
R_8uyX0Cw6iLEFoGx	2	30	2	3	4	12	20	1500	500	500	5	1	3	1	3	5	5	1	3
R_0NRM7P2thwfy4Zf	2	53	2	1	4	13	10	1000	2500	110	5	1	3	1	1	5	3	1	1
R_8lc91IrDwc2kebz	2	26	2	1	3	13	20	400	5000	200	5	1	3	1	2	5	4	5	1
R_5zCW7tUeMkvJEVf	1	18	4	2	1	3	0.5	1600	4000	2000	5	3	2	2	3	2	3	5	3
R_5vChqu4OnZpcqUZ	2	38	2	1	2	14	50	100	1000	40	5	1	5	2	1	1	2	5	3
R_1BMnF5oPr7aSosd	2	27	4	3	3	14	1	175	5000	200	4	2	4	1	3	2	5	5	1
R_9YPUpKADTOgdM8Z	1	53	4	1	4	12	6	500	35000	1000	5	1	4	1	2	3	5	5	1
R_9AZsjMZhU7Wj7fv	2	74	4	4	3	13	20	4000	3500	500	4	2	4	1	3	1	5	1	1
R_dhEDRSJd7UKUsfj	2	35	2	3	1	13	50	4000	3000	1680	5	1	5	1	3	4	6	5	1
R_86tXPPdjzKhBdNb	2	55	2	1	2	14	4	45000	5000	1600	2	1	1	2	1	3	3	3	1
R_6tF7ZNsE0dwa21L	2	28	2	3	4	13	100	300	2500	175	5	1	2	1	3	1	5	5	1
R_0iVi5ktMAqVnbYV	1	38	2	3	1	3	10	2200	800	5	5	1	5	1	3	4	5	5	1
R_b3pCieD6R0TdbW5	1	59	4	3	3	13	10	2000	4000	500	5	1	2	1	2	3	5	1	1
R_eIJKecBl438HJv7	2	30	2	4	4	13	54	10000	3000	500	5	1	5	1	3	4	6	1	5
R_09zDcKcSM9ThOF7	2	54	2	1	1	13	2	3000	600	500	4	1	5	1	2	3	4	5	2
R_6ioJnDwNcyHQLuR	1	67	2	2	4	13	1	2000	2500	25	4	1	4	1	2	4	4	3	1
R_bD9Gk0WBUwEeI17	1	27	1	2	3	11	5	3500	28000	2800	5	2	5	2	1	4	2	5	1
R_e9Bph2JvvurvLDv	2	22	2	2	3	12	112	500	1123	670	5	1	5	1	3	4	3	5	2
R_8HcGzw1IQJi20Bv	2	39	2	2	1	13	1	700	1500	500	4	1	5	2	1	2	3	1	1
R_es6BItEmvrfRmqV	2	36	2	3	4	14	1	2000	1600	20	3	4	3	1	1	5	4	1	3
R_8x1m3w9SLna5qUR	2	21	2	1	2	14	1	6000	3000	50	3	1	4	1	2	1	4	5	1
R_1EQgu2BU9MT5YFv	2	28	2	2	4	12	30	7000	1000	230	4	1	1	1	1	3	2	5	1
R_5tGt2bNEBeCo2i1	2	36	2	2	4	13	40	1800	4000	12	4	1	3	1	3	3	3	5	4
R_d5QTt7yjOUwW6WN	1	46	2	4	1	13	3	2500	3000	300	3	1	3	1	3	3	6	1	3
R_50fmWymcSz03YLH	2	29	2	2	4	13	500	1000	10009	500	3	1	4	1	1	2	3	5	1
R_eQm9grlIZOi4oK1	2	20	2	2	4	13	200	800	35000	190	5	2	3	1	2	5	5	5	2
R_bPzrFBtob283odn	2	25	2	2	1	11	12	10000	5000	150	5	1	4	2	1	4	3	5	3
R_bxe0I7WtnqCPmqp	1	56	2	1	2	13	10	3000	500	120	1	4	3	1	1	1	2	5	1
R_e4IwfZzsZwFNWT3	2	33	2	2	3	13	20	15000	80000	300	4	1	5	2	1	4	2	5	2
R_8Dhv02yYnX9WJvL	2	62	2	1	4	13	50	80000	38000	100	5	1	1	2	2	4	2	5	1
R_42rMWdv6f1u630F	2	55	2	3	4	13	5	3500	3500	290	3	1	5	2	1	3	5	5	1
R_5oHpP47v3nrJQBn	2	34	2	2	4	13	10	2000	3000	500	4	1	4	1	2	3	6	5	1
R_6DVtwhXBgDspKG9	2	31	2	4	4	12	50	2000	2300	100	4	3	2	1	4	3	4	1	3
R_aV0glm6UD73zS2V	1	34	2	4	4	11	8	3000	2000	2500	4	3	4	1	3	4	5	5	2
R_29NBzBywnoBFke9	2	62	2	1	1	12	2	5000	8000	20	3	4	2	2	1	5	2	3	1
R_3VH2HDdnyrYM3aJ	2	40	2	5	4	13	30	1000	3500	1200	4	1	3	1	2	2	3	1	3
R_d9W7khNQarCIBEx	2	30	2	1	4	13	10	2000	2777	2370	5	1	4	1	3	4	2	5	1
R_8uHHnZLi8PdubfT	2	44	2	2	2	11	1	400	120	100	5	1	3	1	1	4	2	5	4
R_ac00jScGvBBFuVn	2	49	2	1	4	13	10	1200	2000	2000	5	1	5	1	2	2	4	3	1
R_1U1wCe77JacCGAl	2	32	2	1	4	14	5	8000	5000	30	2	1	1	1	5	4	4	5	1
R_eR2XF9e9zmzSAF7	2	57	2	3	4	13	2.002	712.093	70000	300	4	1	4	1	2	2	3	4	1
R_3xQGDk7W0ZOoDhb	2	28	2	2	1	12	500	750	250	300	4	3	3	2	1	1	3	5	2
R_b4axodM4qTjSicR	2	26	2	3	1	12	500	190	4500	100	4	1	3	1	2	5	5	1	3
R_9ypZ0AyO9Wg5lKR	2	35	2	5	4	14	4	1500	1500	2500	5	1	4	1	2	3	5	5	1
R_8waRZ5Y4G9c4fKB	2	26	1	5	2	13	10	3500	2000	2500	4	3	5	1	3	2	4	1	1
R_8eV7ywnbLXgeiwd	2	20	1	1	4	13	5	3800	6500	500	5	1	4	2	2	3	1	5	1
R_6zIyaiNFMUXOuH3	2	37	1	2	3	11	50	2000	30000	800	4	2	3	1	4	5	5	1	2
R_dgb3K9lGk2T3Mb3	2	58	1	3	1	13	15	3000	3500	20	5	2	5	1	3	2	2	1	1
R_b41GezmCBNbheBf	2	28	1	2	4	13	20	2000	10000	2000	3	1	4	2	1	2	4	5	1
R_bvm1Pb8Oo2wgtbD	2	23	1	3	2	14	20	100	100	200	1	2	5	1	2	5	2	1	1
R_26rRwikpSjg2CXj	2	30	1	3	4	13	5	3500	21000	1200	4	3	5	1	2	5	3	1	2
R_esMf89otbcDBusZ	2	54	1	2	4	13	1	1100	1200	4000	5	2	4	1	1	2	2	2	1
R_0oJ07tWuB2PQ9wh	2	58	1	3	4	13	10	3000	5000	2500	5	1	3	1	3	1	2	1	1
R_b8Br7W4sjGPjtVH	2	61	1	1	1	13	1	3500	4600	5000	5	3	5	2	1	2	4	3	1
R_5A6kBWEFoWRxyPr	2	23	1	2	4	13	1	4000	4000	2000	3	4	5	1	2	3	3	1	2
R_bIpOI7UnYyeLTJr	2	47	1	1	3	13	100	3000	3000	600	4	2	4	1	1	2	5	1	1
R_26qgHIhWHOkN1OJ	2	65	1	2	3	13	1	3500	3000	150	1	3	1	1	2	3	7	1	5
R_5AsCGgZeY1IUcip	2	22	1	3	4	14	8	24000	120000	1600	4	3	4	1	2	2	5	5	1
R_5myeciOfjTE80wB	2	58	1	1	4	13	20	930	2050	320	5	1	4	2	1	2	1	2	1
R_899rA0fcje7R177	1	59	1	3	4	13	1	2500	3000	100	2	2	5	1	1	3	2	1	1
R_06TCPBz5xIysG5D	1	60	1	2	4	14	5	2500	6000	2400	5	1	5	1	1	2	5	1	1
R_dg9w6B7iXbgklmt	1	67	1	3	2	13	1	2000	3000	2000	3	2	5	1	2	5	3	1	1
R_51EPEe4qc64Wbf7	2	33	1	2	4	3	9	4200	5000	1000	5	1	5	1	2	5	4	5	5
R_eWMCT6jiP3ziBkp	2	31	1	1	2	13	50	2000	3000	349	3	2	5	2	1	5	2	5	1
R_b7omI2GQfCk92mN	2	35	1	3	3	13	100	3000	3000	1000	4	2	3	1	3	2	4	5	1
R_0U553jTCfDX72tv	1	34	1	4	1	13	20	2000	1500	90	4	2	5	1	2	3	5	1	2
R_3rYcr8VPN8B8IkJ	1	57	1	1	4	12	1	1750	2750	1000	4	2	5	1	3	4	2	1	1
R_0w8pcsGSUCmXUAB	2	32	1	2	4	12	10	2200	2000	2000	4	1	4	1	2	2	3	3	4
R_eUKuF2eZ88YlliZ	2	28	1	3	3	14	50	1000	3000	450	5	1	5	1	2	2	5	1	1
R_1GDV2L7BmI3KvEp	2	33	1	1	3	13	1	700	3275	1500	5	4	3	1	2	4	3	1	1
R_3BK64i0epbj5FRz	2	50	1	1	4	13	0.2	15000	6500	1200	2	2	5	1	1	4	3	1	2
R_6KK5ms668lpYLrL	1	47	1	4	1	13	12	1400	2800	2500	5	2	5	1	2	2	6	5	2
R_cYKEKtKilKbrBeR	2	40	1	4	1	13	65	4000	2500	2000	4	2	3	1	1	5	4	4	2
R_e8p95tciJnAmPw9	2	44	1	3	1	13	5	1000	3000	1400	3	2	3	1	3	3	5	1	5
R_cTsuHO4qLdH2mH3	2	62	1	5	3	13	5	2000	3000	300	5	1	4	1	3	4	7	2	1
R_0dkh587dDfD7rTL	2	60	1	2	1	13	13	3500	2777	1650	5	4	5	1	1	3	1	1	1
R_4H1EP64QfMX6mc5	2	49	1	1	4	13	16	1099	999	359	3	2	1	1	2	5	3	3	2
R_bQTpCfgnRTmggzb	1	52	1	5	4	13	0.2	2600	2200	1600	3	4	5	1	3	1	5	1	1
R_0ibwZou0G5RspQV	2	26	1	5	3	14	0.01	2500	4000	2000	5	1	5	1	3	4	5	1	1
R_3jAg9IxCpJwOdGl	2	47	1	5	2	13	20	50000	30000	2800	4	2	5	1	2	3	4	1	1
R_9nl2vrtDKmuLkzj	1	33	1	5	4	12	100	427.255	4	40	5	1	4	1	3	4	6	1	3
R_3IBO1R3tDMWMVpP	2	31	1	4	1	13	35	350	30000	600	5	1	3	1	3	3	5	1	2
R_bJaA4odQDRb5bMh	1	27	1	5	4	12	2	1000	234	40	5	2	4	1	5	5	5	1	1
R_afaqaTRicNjmaJn	2	29	1	1	1	13	5	1000	3500	3000	4	4	5	1	1	1	3	5	1
R_0AssbfdibvbvKWF	2	24	1	2	1	13	12	900	3000	230	4	1	4	1	3	3	6	5	1
R_0dfHGtIPEw6NPi5	2	32	1	5	4	13	1	5000	3600	2500	4	2	4	1	2	4	6	1	2
R_cIJI6BVIcI5yq1v	2	38	1	4	3	13	4	2000	625	2000	5	1	3	1	2	2	6	1	3
R_6hgu1yNSvoWAXdP	2	31	1	1	1	13	10	1900	800	1800	5	1	5	1	1	4	3	5	2
R_2fdJepGhxHZ2Rr7	1	28	1	5	2	3	300	1000	1000	500	5	1	5	1	3	5	6	1	4
R_0MWvTgJzJNZSeLH	1	66	1	5	1	13	3	3200	4200	1600	3	1	3	1	4	5	5	1	1
R_56jgSMuGtEDyEu1	2	24	1	1	1	13	1	2000	3000	1000	4	1	4	1	2	3	5	5	1
R_6hy68TNNQGvfRoF	2	23	1	5	1	13	25	3000	3000	5000	5	1	4	1	2	5	5	5	1
R_afJGNgYLjW5WVxz	2	27	1	1	1	13	50	4000	3000	3200	5	1	5	1	2	1	5	5	1
R_0c6bK2HyGwpeij3	2	62	1	5	1	13	2	100	50	200	3	2	5	1	3	3	5	1	1
R_02oF0rHebGbEX6R	2	70	1	5	1	13	5	300	3000	5000	3	2	3	1	2	5	2	1	1
R_8kWgyy7Y71kqdWR	2	61	1	5	3	13	2	4272.56	3300	800	3	3	4	1	1	1	3	1	1
R_5zPhUPEXFrwfFRz	1	49	1	5	4	13	100	4000	3000	1000	5	1	5	1	2	2	5	4	2
R_26lkis3qGUHDKwl	1	43	1	5	2	13	2	1500	3400	2000	3	3	4	1	2	2	8	1	4
R_0qV9pSLEpuLPduR	2	47	1	5	3	13	1	3000	2500	3000	2	3	5	1	3	4	2	1	1
R_eVFLUGnMdKGVonX	2	38	1	5	3	11	1	1200	3500	400	5	2	4	1	4	3	5	2	3
R_01ko8oPogfASsqp	1	30	1	5	3	13	10	300	2700	250	5	1	4	1	3	3	5	1	4
R_4Z8AJJwQDljHmhn	1	39	1	5	3	13	10	5000	4000	10000	5	1	4	1	3	5	8	5	1
R_6EcZZT1x3vWLR0F	2	62	1	4	2	13	1	2500	15000	500	2	2	1	1	3	2	2	3	1
R_d75a3qMXLGXNzZb	2	55	1	5	1	13	5	5000	3000	4000	5	2	1	1	1	5	2	1	1
R_erjkXK3zEoCD0fX	2	44	1	5	4	13	0.5	4000	3000	2500	4	1	5	1	3	2	5	1	1
R_0Pt6L7WdOJg0ec5	1	39	1	4	4	14	15	3200	1500	350	3	3	4	1	1	2	2	5	2
R_4ISa9BGpZz26Cvr	2	44	1	5	1	13	10	2000	5000	500	3	1	3	1	1	1	5	1	2
R_doLkFU17aGWms9T	1	29	1	5	4	3	2	2000	3400	246	5	1	5	1	4	5	2	1	5
R_bpEl5sj32paU7M9	2	37	1	5	2	13	20	250	1600	200	3	3	3	1	1	3	3	1	3
R_5dVY5TAUEBO5urH	2	65	1	5	2	13	1	1000	2600	20	3	4	5	1	2	5	2	1	1
R_250cPVM0M8f0iq1	1	53	1	5	2	13	0.3	2400	2000	1920	5	1	5	1	2	3	5	1	1
R_ekXdiij2vFWNW7P	2	38	1	5	4	13	2	3000	3500	1000	3	2	5	1	3	1	7	1	2
R_0C9GlTrcaNAg9WR	2	47	1	5	3	13	1200	4000	2600	420	4	1	2	1	2	1	4	1	1
R_3xRH2SjuZ4CrlVr	1	66	1	5	4	13	0.0001	3600	3000	1600	5	2	5	1	2	2	5	1	3
R_b304QVwLqkGuiW1	2	28	1	3	1	14	12	2500	3600	250	4	1	5	1	3	2	5	5	1
R_bOX0pXD1F8lIuqh	2	46	1	5	3	13	1000	30000	3000	3000	4	2	4	1	2	2	3	1	1
R_0DSwtlV9IKzGnqZ	1	32	1	5	4	12	0.02	3800	2500	1000	3	3	4	1	4	5	5	1	1
R_0eSvO1Xbb4JYuTb	2	45	1	5	1	13	3	2000	3000	860	4	1	4	1	2	1	5	5	1
R_bqjf5pIL0BNFAdD	1	54	1	5	3	13	3	3000	3200	1000	5	1	5	1	3	1	3	1	2
R_3ylqBg54XPNcCVf	1	63	1	5	4	13	4	4200	2800	1200	4	1	5	1	3	5	5	1	1
R_3dwCI2J2rBeRufj	1	42	1	4	2	13	2	4000	2400	1000	5	1	5	1	2	4	5	1	3
R_6sAw2R8B5TxRlop	2	21	1	1	4	13	15	4000	2500	1650	5	2	4	1	2	4	5	5	2
R_3a4rnJH0ylXvhQh	2	21	1	5	2	12	2	1200	5000	1820	3	1	4	1	2	1	5	5	2
R_9yHb4r6BRSVxO97	2	34	1	5	1	13	1	2000	2750	1500	4	3	4	1	2	4	5	1	3
R_7QA80A4jiAHPtHf	2	68	1	5	3	14	1	2800	3200	80	4	4	5	1	3	1	3	3	1
R_2owNovvR3OGuwm1	2	55	1	5	2	13	2	3500	3700	1600	4	1	5	1	2	3	4	1	1
R_dhDeQLP1HT6FgfH	2	44	1	4	2	13	2	2000	3000	600	4	1	4	1	2	4	5	1	2
R_eRHhZAmhtN2mHjL	2	26	1	2	2	13	2	2000	3000	1500	4	2	4	1	3	2	5	1	1
R_cA9z2h40cCY9na5	2	74	1	5	2	13	2	2400	2500	200	3	3	4	1	2	4	2	2	1
R_1yLQeV0XKhw3nyB	2	43	1	4	1	13	5	1500	3000	2400	4	1	4	1	3	3	5	5	1
R_3e2wW8gKuIkZxDT	2	52	1	4	1	13	50	15000	3000	200	5	3	3	1	3	2	6	1	1
R_aY8uZztUTWrbbmJ	2	35	1	5	3	12	2	300	2180	180	4	1	4	2	3	3	5	1	4
R_4HP9ipJeorVpsnr	2	33	1	3	4	13	2	10000	100000	200	5	3	3	1	2	2	3	1	1
R_djtAVdGZTZmYtNj	1	52	1	5	4	13	10	2200	3000	2000	4	1	5	1	3	2	5	1	1
R_ehu9icUfcIqpw0J	2	40	1	5	2	13	50	3000	3200	2000	5	1	5	1	3	1	3	1	1
R_3azhqLl6UY8sJ2R	1	44	1	5	3	13	1	3000	3000	1000	2	2	5	1	2	3	4	1	4
R_063iOVPBystVqU5	2	53	1	5	1	11	1	1600	3000	1000	3	2	3	1	2	3	5	3	3
R_3TLdBmZY2PjiFtr	2	49	1	5	4	13	55	6000	7500	250	2	4	3	1	2	1	4	1	3
R_ahGX3zSo3SaCBLv	2	66	1	5	4	13	5	6000	5000	240	5	3	4	1	3	4	6	1	3
R_aVjtzWjnHM7XSfP	1	60	1	5	2	14	300	4200	2600	1200	5	1	5	1	2	5	6	5	1
R_6zk88HDGvSfAZnL	1	55	1	5	1	14	15	9000	2600	2100	5	4	3	1	1	3	2	5	1
R_9HsgripDxOULB1H	2	44	1	5	1	13	2	4500	3500	100	5	1	5	1	3	3	5	1	3
R_0c5TlUcYyBlvuAt	2	34	1	5	2	13	15	2000	3200	3000	3	2	5	1	3	5	6	1	4
R_2rVcC60FO7W6ICh	2	49	1	1	4	13	5	1000	3000	250	3	4	3	1	2	2	4	4	1
R_aYw456tnMXn1piZ	2	70	1	5	1	13	1	3700	3400	1600	4	2	4	1	3	4	6	1	1
R_2aSKdMrDcayQExD	1	45	1	5	2	13	1	4000	4500	1500	5	1	3	1	3	3	5	1	3
R_0HrrUC7V5cUzjeJ	1	62	1	5	3	13	10	800	2400	350	5	1	4	1	3	5	6	1	1
R_2hrQtJC8mpFZKUR	1	65	1	5	1	12	10	4000	3000	750	4	2	4	1	3	3	5	1	1
R_4Ghn5cuIg8Zb7Vz	1	61	1	5	4	13	15	3300	3000	3200	3	2	3	1	2	5	6	5	1
R_8DrLMxqaNyTG8u1	1	59	1	5	1	13	19	2000	3480	50	5	2	4	1	3	2	5	1	1
R_9TrrrxGwwPmdcQB	2	32	1	5	2	13	1	1000	3000	1000	5	3	5	1	3	1	5	1	2
R_82r1EEAatYOvFkx	2	47	1	5	1	13	40	5000	3000	500	1	2	4	1	1	3	2	1	2
R_dcmPXp3xQEgwfjL	1	56	1	5	3	13	10	2000	3500	500	3	2	3	1	2	2	4	1	1
R_1OdEtZBBUYwwWvr	2	53	1	5	1	13	2	1000	3000	1000	3	2	4	1	3	2	5	1	1
R_cHnqjMm63JjfdLn	2	28	1	5	1	13	5	2000	3000	6400	4	2	4	1	2	1	5	1	2
R_9ZfMJ5kp6VUqhb7	1	65	1	5	3	13	25	2750	2750	5000	4	1	4	1	2	3	6	1	1
R_e8uI09xfumEbEah	1	49	1	4	3	13	13	4500	2800	2500	3	2	5	1	3	2	5	1	1
R_eE5oujfr0d0Qhcp	2	43	1	4	2	13	1	2000	1000	200	5	2	4	1	1	3	2	1	2
R_8CIoT7kKpvryzRz	2	33	1	5	4	13	10	2000	3000	2000	4	1	3	1	3	3	5	5	1
R_08vNjzazO8Oz9Xf	1	44	1	5	4	13	1	100000	2000	600	5	2	5	1	3	4	5	1	2
R_0ALHub6TcCFQM8B	1	53	1	5	1	13	0.5	4000	3000	2400	3	1	5	1	3	1	5	1	1
R_exLieAFjUhbWP1X	1	57	1	5	1	13	0.001	3200	3000	1200	4	3	5	1	2	1	3	1	1
R_57wtQhUYFFBtgA5	2	30	1	5	2	13	1	3000	5000	800	1	2	5	1	3	2	6	1	1
R_9GHpftEBtLKFKq9	1	44	1	5	3	13	30	5000	3000	1000	5	1	4	1	2	3	2	5	1
R_cRXVqJhJlTXqled	1	44	1	5	4	13	1	15000	3000	1200	5	3	4	1	2	1	3	1	3
R_1LCP7CpQAvJzulv	2	68	1	5	3	13	2	2500	3500	6000	5	1	5	1	3	2	4	1	1
R_bHrxUq2wXEKxTgN	1	47	1	5	1	13	1	2000	3000	500	5	1	5	1	3	2	5	5	1
R_3Q4jEt4Fz4omriJ	2	28	1	2	4	13	12	3500	3200	1500	5	1	3	1	3	2	8	5	1
R_bIqcS5ndVEriB0h	2	35	1	5	4	13	5	1000	1200	800	5	1	3	1	2	3	7	1	4
R_7R2DWNR14vWHEJn	2	35	1	5	4	11	8	3500	2500	1500	5	3	5	1	3	3	6	1	2
R_4TQr5wyqCLHQFlr	1	54	1	5	3	13	1	3500	3000	1600	3	2	4	1	2	2	5	3	2
R_aaAv719dm7l9Xed	2	41	1	4	3	13	2	9000	3000	500	2	2	4	1	2	5	5	1	2
R_3HFAiwVWLC6IKEt	2	33	1	5	3	13	1000	500	3000	2500	4	4	3	2	3	5	3	1	3
R_eyTwtKzUgLNWsUB	2	39	1	3	4	12	100	5000	2200	1600	3	4	4	1	3	5	6	5	1
R_9Gr25d5hN6RxakZ	1	23	1	1	1	14	10	60000	2500	240	4	3	4	2	2	1	3	5	1
R_dcLLsQ0UCXLxf9j	1	46	1	5	3	13	10	2000	3000	400	5	2	5	1	2	5	2	1	1
R_3maiIpHnKeqe7ZP	1	40	1	5	1	13	20	3000	6000	1200	5	1	3	1	3	2	5	1	3
R_3W1CcDaC6qUnbq5	2	61	1	5	1	13	30	6000	3000	2000	4	4	3	1	1	5	2	1	1
R_0wRIeWgBCLaMNal	2	40	1	1	3	13	5	2000	34000	2400	4	1	4	1	2	4	5	1	3
R_1N3viHJvOnBkuSF	1	44	1	5	4	13	10	2400	3500	1500	4	2	5	1	3	1	6	1	3
R_diMUubALW4yjqkZ	2	44	1	5	4	13	5	1500	8000	150	4	1	5	1	2	2	3	1	1
R_cPeKUYBMxk5zq4J	2	40	1	5	2	13	12	105698	5000	10000	4	1	3	1	3	4	5	1	3
R_bxW6Z0uzyHHmq21	1	68	1	5	1	13	20	2700	3000	1600	5	1	5	1	3	4	6	3	1
R_23Mlx251HKazaGF	2	43	1	5	4	13	5	3000	3400	500	5	2	3	1	3	2	5	1	1
R_01Cmf7sfT3HZxul	2	42	1	5	2	13	20	1500	3000	500	4	2	3	1	2	2	3	1	2
R_8docaQrx8bhIh1P	1	59	1	5	2	13	100	2000	3300	500	3	2	2	1	3	4	6	1	1
R_0xKpG59tNMNUE7z	1	34	1	4	4	13	1	1500	3000	1600	4	1	5	2	2	5	2	5	1
R_8v4uqzdhwt5chyR	2	67	1	5	4	13	200	3600	5000	1000	5	2	5	1	3	2	3	1	3
R_ezZZmPX0OZenpxr	2	32	1	4	3	13	5	2000	10000	3000	3	1	3	1	3	1	5	1	2
R_bmtEiklki1nR5SR	2	36	1	5	1	13	1	3000	3000	500	4	1	5	1	3	5	5	1	2
R_24Z4xip7MhAsD0F	1	46	1	5	1	13	10	4000	3000	600	4	1	5	1	3	2	5	1	2
R_9nr4vu7A9PMS8G9	1	46	1	5	2	13	3	2200	1500	3000	4	1	5	1	3	4	6	4	3
R_4Jf1cLR90uMfc0d	2	30	1	2	1	13	50	1600	63000	9000	4	2	4	1	5	4	3	1	1
R_a4y11XtrpFjl01v	1	37	1	5	1	13	5	4000	2780	200	5	2	4	1	2	2	5	1	4
R_dcb1Tfb4fvJw5bn	2	50	1	5	4	13	20	5100	2600	100	4	2	3	1	3	4	5	1	2
R_bJAWjLVyVFdD5vT	2	27	1	4	3	13	2	300	3000	1000	4	1	3	2	3	2	5	1	1
R_25AFDbaSHwBkvvn	2	41	1	5	2	13	1	2500	2500	6000	4	2	3	1	2	2	5	5	2
R_88LalANpTTf6FQF	2	65	1	4	4	13	3	2000	1800	1600	5	1	5	1	3	2	5	3	1
R_9ZFax87APSPnLGB	2	50	1	5	2	13	1	1100	1278	600	2	2	5	1	1	1	2	1	1
R_78qtTMDbacE9rCJ	1	48	1	5	1	13	10	1200	5400	1050	3	2	5	1	2	2	5	1	2
R_6FOLrtYDkGanXTv	2	51	1	5	2	13	2	2500	3500	100	4	3	1	1	1	4	5	1	2
R_cwOANf9QbtyTvet	2	45	1	5	3	13	1	2000	5000	7680	4	3	3	1	3	2	4	1	1
R_8d1p7S5750ZV3nv	2	50	1	5	2	14	27	4000	3000	2560	3	2	4	1	2	2	2	1	1
R_czNiCtQWaX9dsbz	1	62	1	5	3	13	55	2800	3350	8000	1	2	5	1	3	5	6	1	1
R_0ld5ecrWNI38daR	2	68	1	5	2	13	2	5000	3000	1000	3	2	4	1	2	3	2	1	1
R_3XdUraBuvEkgsPX	1	33	1	4	1	11	1	1500	3000	1000	4	1	5	2	3	3	5	5	1
R_6rRdJpXdGZ6qAct	1	70	1	5	4	13	1	2000	1000	100	1	2	4	1	1	2	6	1	1
R_55BDXsFGwWPlVyt	2	54	1	5	1	13	2	2000	3000	1000	3	2	3	1	3	1	5	1	1
R_0qY47WBVDEdzVjf	2	44	1	5	1	13	20	1500	847	600	4	1	4	1	2	4	4	1	2
R_0JkPKpEACCu7hMV	2	43	1	5	4	13	10	5000	3000	1000	1	3	3	1	3	1	5	1	1
R_6EIdiRhCmKLORLL	2	66	1	5	3	14	10	2500	3550	400	4	2	3	1	3	3	6	2	1
R_bdclCoA1V8N3gTX	2	58	1	5	1	12	3	1500	3000	800	5	1	5	1	3	5	5	1	2
R_5okDectHnQWlpGZ	2	62	1	5	3	13	5	5000	7500	2240	4	2	5	1	3	2	4	1	1
R_7NCYmLWGreH0pil	2	58	1	5	1	13	5	3000	6000	1600	3	3	5	1	3	4	6	3	1
R_eQdl0G3fy0Yoj9b	2	59	1	5	2	12	25	100000	1500	1000	5	2	3	1	4	5	5	1	1
R_a4TOiYzneeXcWJD	2	41	1	5	4	12	2	3000	2500	3000	4	1	4	1	3	2	6	1	3
R_1Bp96hNLxoGlpTn	2	62	1	5	4	13	1	750	5000	1600	2	2	4	1	2	2	5	1	1
R_cOstHijptJmPrxP	1	48	1	3	4	13	0.077	4000	3573	1200	4	1	4	1	3	4	6	5	1
R_aY2CaDVPoDT7m5v	1	33	1	5	4	11	50	100	100	100	5	2	5	1	4	4	6	1	2
R_6sO1lwRNV7GnQRn	2	56	1	5	4	13	5	2000	3000	550	4	1	5	1	2	2	3	1	1
R_4Id6xbIHOd6Zqdv	1	63	1	5	1	13	5	600	500	1700	5	1	5	1	2	2	5	1	1
R_01BOv36eouxl77f	2	30	1	5	4	13	30	6500	3800	4000	4	4	4	1	3	4	5	1	4
R_3mGsP4d3w2Gj3Kd	2	41	1	5	4	13	2	2400	3300	2880	1	2	5	1	3	1	6	1	3
R_0HcZfHFLk7eSqKF	1	29	1	5	1	12	10	200	100	30	4	1	4	1	3	4	6	1	3
R_1zyW0kaLcw8Klj7	2	37	1	5	1	13	20	1500	3000	500	1	2	4	1	2	4	5	1	2
R_5yxHa5GPShxiWpL	2	51	1	5	2	13	0.5	1700	2800	1500	4	1	5	1	3	2	6	1	1
R_6l3BhhoJxEmd9jf	2	69	1	1	1	13	1	2500	3000	900	5	2	4	1	5	5	2	1	1
R_bkB8bfTveHRsMfj	1	61	1	4	1	14	1	3000	2800	1200	5	1	5	1	2	5	5	1	1
R_dn8QjLdDkxkPWrb	2	36	1	5	2	13	1	1500	4000	800	4	1	5	1	3	2	5	1	1
R_emQKzIm0ZS7npg9	2	41	1	4	4	13	100	2200	3200	250	3	2	5	1	3	4	4	1	2
R_6fj4JEFISIJPcS9	2	33	1	5	4	13	3	1125	118000	2000	4	2	5	1	2	5	2	1	3
R_6J30AE6HiEpXxGt	2	47	1	5	1	13	2	880	3000	60	4	1	4	1	3	3	5	1	1
R_5u6Ox98cU3w0Pl3	2	42	1	5	2	13	1	7833.02	6000	1200	5	1	5	1	2	2	6	1	3
R_9z8CCKGqThZXFu5	1	63	1	5	3	13	2	3000	2300	2000	3	3	5	1	3	2	5	1	1
R_bw2VbC95m9pLjCd	1	69	1	5	2	13	1	2500	3500	100	5	1	5	1	1	2	3	1	1
R_eXa8Y2Uux26eAsZ	2	42	1	5	4	11	1000	2000	500	1000	5	1	3	1	3	2	5	1	3
R_6m65D5yVESTw7hr	2	66	1	5	3	13	10	4000	3500	1600	4	1	3	1	1	5	2	1	1
R_2hEQBPo9covtCqp	1	45	1	5	1	13	2	1500	4000	6	4	2	5	1	3	2	3	1	1
R_eaL3wkApYb46lgx	1	40	1	5	2	13	2	2500	6000	2500	4	1	4	1	3	2	8	1	4
R_3vBtgqN7H0vu6BT	1	34	1	4	1	12	5	1100	135	1000	5	1	2	1	3	4	2	1	3
R_0Ht1494EdVQ0Iip	1	77	1	5	2	13	12	2000	2300	120	2	2	4	1	2	1	6	1	1
R_2f3OY5kCekmCa8Z	2	77	1	5	4	13	1	2000	3900	15	4	1	5	1	2	5	2	1	1
R_6th4vRJnC2VOR81	1	55	1	4	2	13	10000	2400	3000	3600	5	1	5	1	2	5	6	1	1
R_5d8QWtGVfzBNBhH	1	60	1	5	3	13	1	3500	6000	300	3	2	5	1	3	2	5	1	1
R_3UXcjakLEbRPPAF	2	51	1	5	1	13	5	1000	3000	2000	4	2	4	1	3	4	5	1	1
R_6ywtffSOSiGzYQR	2	44	1	5	4	13	3	40	1000	4000	4	3	4	1	2	5	8	1	4
R_cAOBvpuqBN8Nddj	1	60	1	4	1	13	5	2750	2500	1000	3	2	4	1	2	5	2	1	1
R_cMEA5KO88CpnxEV	1	30	1	5	1	11	100	1500	300	2000	5	3	5	1	4	4	6	1	4
R_3F6j3vLN4XnVJFr	2	44	1	5	4	13	100	2000	5000	3000	3	3	4	1	2	2	3	1	3
R_428K1b2SjRapN3f	1	53	1	5	3	3	20	3800	3000	550	2	2	5	1	3	1	5	1	1
R_enswuBF6XJrEw1T	1	44	1	5	2	14	1	3000	3500	3000	5	1	5	2	3	5	3	1	1
R_5guCHNesDyWId6t	1	39	1	5	4	12	10	20000	50	500	5	3	4	2	4	2	6	1	4
R_9vIS5RingKWmMp7	1	37	1	4	1	12	200	3000	2791.8	600	5	1	5	1	3	5	6	1	3
R_2hj8639ngJCzCMB	1	51	1	5	3	13	0.1	1500	1800	900	2	2	5	1	2	2	5	1	2
R_87b1CVJlvXQYSmp	1	66	1	5	2	13	0.75	1750	800	500	2	2	2	1	1	4	4	1	1
R_20s7Ai9pQsAf4Ut	1	50	1	5	4	13	100	1000	3000	250	1	2	5	1	2	2	7	1	1
R_cHoSWYZQhZKoNkF	1	29	1	5	4	14	5	5000	900	200	3	3	3	2	1	4	5	5	1
R_ekXFj3K83HgJ0PP	1	69	1	2	3	14	20	3000	4500	6000	3	2	4	1	2	4	3	2	1
R_9yLAnBukFPO0V6J	1	41	1	5	2	13	1	3000	2800	2400	3	1	5	1	3	2	5	1	3
R_4HldRB5WWHQRe2p	1	66	1	5	4	13	1	2700	3000	800	5	1	5	1	2	2	7	1	1
R_0VWEOe5QY8J5TFj	1	37	1	5	4	13	0.001	3500	2200	1600	5	2	5	1	3	2	5	1	1
R_cAtRQ32nAvBbuLj	1	50	1	3	2	13	1	4000	12534	350	5	3	5	1	2	4	2	1	2
R_a5Xust9LZ7SSrv7	1	72	1	5	4	13	0.2	2300	3000	500	4	1	5	1	1	5	3	1	1
R_09DQdvAWF1JNYpv	1	37	1	5	4	13	0.002	3600	2200	2000	5	2	5	1	3	2	5	1	1
R_cApubRk4djLIhjT	1	63	1	5	1	13	3	3500	3200	250	5	1	5	1	3	5	4	1	4
R_79S5fKCxXv6Lkot	1	59	1	5	4	13	0.1	2000	3000	2400	5	2	5	1	1	5	5	2	1
R_cG4ibUZfXGFRwtn	1	69	1	5	1	13	2	4000	3000	2000	4	2	3	1	3	2	4	1	1
R_blb911fzWrvu17L	1	26	1	5	2	13	18	4000	3000	1200	4	1	4	1	4	5	5	1	2
R_a3oqKc2mN75sp5r	1	33	1	5	3	13	5	2000	3600	1800	4	1	5	1	3	5	5	1	3
R_1HemX0QIynZamcB	1	44	1	5	2	12	10	10000	4500	2000	2	2	5	1	2	3	5	1	3
R_0J8SwQOgkvcj3St	1	74	1	5	1	13	1	3800	3680	1500	5	1	5	1	2	5	5	2	2
R_38bfiZuOrl164D3	1	60	1	5	2	13	4	1500	3500	5000	4	2	5	1	3	2	5	1	3
R_5tY2KMWLvMpasHH	1	62	1	5	4	13	1	3000	5000	200	5	1	4	2	3	5	8	5	1
R_0IpnNY5dNCFBjIF	1	55	1	4	1	13	1.5	3500	3500	400	4	2	5	1	3	4	4	1	1
R_cYGsJa9H90N4ivb	1	52	1	5	3	13	1	2800	2700	800	3	2	5	1	2	2	5	3	1
R_3BHbzfnhGFkhVBj	1	33	1	5	1	11	20	200	2000	50	5	1	5	1	3	5	6	1	3
R_e3cufZhGiKOtaXr	1	65	1	5	1	13	10	2500	2400	2200	5	1	4	1	3	5	5	1	1
R_7PoDAA5ef2mnbWB	1	56	1	5	2	13	0.25	3300	3600	4800	2	1	5	1	2	2	5	1	1
R_enuxqkjgPsRmdqB	1	37	1	5	1	13	10	2000	3200	1600	5	1	5	1	2	4	5	1	1
R_0CfhtZPfyTGYIVD	1	48	1	5	2	13	5	2000	1200	3000	4	2	5	1	3	2	5	1	3
R_6WonxDUgctqrGzX	1	47	1	5	3	13	5	2500	3000	2000	3	2	5	1	3	1	5	1	2
R_aVIxfjpFOaWprDf	1	35	1	5	3	13	10	500	10000	3000	3	1	2	1	3	2	5	1	2
R_0rfeZcooffpQmXj	1	55	1	5	1	13	2	3500	3000	3200	5	2	3	1	3	3	5	1	1
R_0jq2ZXk62NtVrQp	1	30	1	5	1	11	20	8000	4000	120	4	2	5	1	3	5	6	1	3
R_9XP5DwMqCy90pX7	1	43	1	5	1	12	0.2	2000	3000	200	4	1	4	1	3	2	5	1	3
R_9Hx1NfiH4H0TEix	1	34	1	5	2	13	0.1	2000	6000	3500	5	1	5	1	2	4	5	5	3
R_6EunJjS0wFpy5p3	1	26	1	2	1	14	50	4000	4000	600	5	3	3	1	2	3	3	5	1
R_879pcfOy1ZKrhzv	1	43	1	5	1	13	0.2	712.093	2500	250	3	3	3	1	3	2	5	1	3
R_5tgy7SAaJkKfYqx	1	45	1	5	4	11	5	2800	2900	1000	5	1	4	1	3	5	8	1	2
R_1Lm1z04fmONssxD	1	54	1	5	4	13	1	2000	3000	100	4	1	3	1	2	1	8	1	1
R_1RHTFVvV35y9I1v	1	49	1	5	2	13	0.19	4000	3000	1000	3	1	4	1	3	4	2	3	2
R_0GntJX17mDqP2KN	1	59	1	5	4	13	2	2000	3000	400	4	2	4	1	4	4	5	1	1
R_6PUMLRhwMhwCdM1	1	52	1	5	2	13	0.0001	3500	3100	1500	4	1	4	1	4	1	6	1	1
R_dcAnxXAYo0CnKtv	1	61	1	4	2	13	50	10000	5200	320	3	1	3	1	3	4	6	1	1
R_5oHvLnX7dyg1RWJ	1	62	1	4	2	13	2	5000	3000	1000	5	2	4	1	3	2	4	2	1
R_6rRWr9CqxjZPgG1	1	35	1	5	3	12	200	4500	2400	5000	3	2	5	1	2	4	2	5	1
R_6ShpOlYZAorOKxL	1	44	1	5	4	13	1	3000	1000	120	3	2	4	1	4	2	5	1	2
R_beVhrlvQVDqjio5	1	32	1	5	2	13	12	3200	3400	5000	3	2	5	1	3	3	5	1	4
R_03rUPq0AUOPHye1	1	66	1	2	2	13	1	3500	2500	1600	4	4	5	2	2	4	6	1	1
R_bgdTq0J7tvQL4Z7	1	24	1	4	4	3	2	2000	3000	3000	4	1	4	1	3	3	6	5	1
R_bxYzDDo5BDQLhzv	1	58	1	3	4	13	375	6500	2100	280	4	2	4	1	4	3	3	1	1
R_ezEjsulkw6yde5v	1	42	1	5	2	13	1	6000	6000	1000	4	2	4	1	1	3	3	1	1
R_4NMC24eqLRVD1Fr	1	40	1	5	2	13	250	7500	6000	2500	4	1	5	1	3	2	5	1	1
R_2ugKWZc67GGfBOJ	1	31	1	3	3	13	25	5000	3000	1500	4	2	5	1	3	4	5	1	1
R_8uDrES5FZVAM2JT	1	37	1	3	2	13	1	2000	3562	200	3	2	5	1	3	3	4	1	3
R_cMhm8lXhMxf5ywl	1	38	1	5	2	13	1	2000	1000	5000	5	1	3	1	3	5	6	1	3
R_80bVtO89nUZKbYN	1	63	1	5	4	13	0.1	3600	3100	400	4	2	4	1	2	5	6	1	1
R_aaW8z4CGqX2Ftl3	1	49	1	3	2	13	0.001	3500	3000	6400	5	1	5	1	2	4	5	1	2
R_ezjCsUOkOsWxxPf	1	72	1	5	1	13	1.1	2500	3000	1000	5	1	5	1	3	3	5	1	1
R_6YAkzl6Cu9yOndj	1	59	1	1	1	14	2	1500	3000	3000	4	2	4	1	3	3	3	1	1
R_55xsd3pKlLQYN8h	1	66	1	5	2	13	0.5	2200	3000	1200	5	2	5	1	3	2	5	1	1
R_88RWAgizVgXNmWV	1	31	1	4	1	13	4	2500	6000	20	4	4	4	1	3	2	5	1	2
R_cIojnXT9N1hE8F7	1	55	1	5	4	12	230	5200	3100	1600	4	2	5	1	3	2	6	1	3
R_203aIqb2koZpAwJ	1	43	1	5	4	13	55	560	4200	220	5	2	5	1	5	3	2	1	3
R_3x9TzfQJq1TUxed	1	26	1	5	3	13	20	4079	2789.4	2304	5	1	4	1	3	2	6	1	2
R_cNjFQhrms4Ebe2F	2	26	1	3	2	13	5	100	1500	300	5	1	4	2	3	5	3	5	1
R_b712f7FVxMrJnSd	1	57	1	5	4	13	0.5	2500	2500	1600	4	2	4	1	4	3	2	3	1
R_2aHclrJUS7CeMWF	1	18	1	4	4	3	100	2000	75000	2000	3	1	4	1	3	4	3	5	1
R_3VQ2fEmXEBGPOMR	1	59	1	5	2	13	1	980	3534	180	2	1	5	1	3	2	3	1	1
R_0OLMSzs8oSJ02yN	1	33	1	5	2	12	100	10000	5000	1500	4	1	4	1	3	3	3	1	1
R_3xuQpBSJaaTYRql	1	42	1	4	3	13	8	2700	3400	1000	5	1	5	1	3	2	3	1	2
R_9pNOz47Dn9hLIBD	1	54	1	5	2	12	5	2000	3500	2000	5	1	3	1	2	2	5	1	2
R_dpBZM6A9qFSTrmZ	1	52	1	5	4	13	1	4000	2000	1000	5	1	5	1	3	2	5	1	2
R_bfHzvWDSngKzZgF	1	34	1	4	2	11	100	2000	2300	10000	3	2	5	1	3	3	5	1	3
R_cXXSbkNCzD0PKqV	1	40	1	5	2	13	1	3000	250	50	2	4	4	1	2	1	5	5	1
R_b7yGt7DazCK7COF	1	36	1	5	2	13	5	2000	4500	1000	4	1	1	1	3	2	5	5	1
R_bjD0Qs3PG9K5dYN	1	56	1	5	3	13	20	5000	2750	150	4	1	5	1	3	3	5	1	1
R_73PCfAuBBIHnBjv	1	41	1	3	2	13	15	4000	3000	1000	3	2	4	1	2	4	3	1	3
R_897gAAdHrKqKSkB	1	47	1	5	4	13	10	1500	3500	1500	4	1	4	1	3	1	6	1	3
R_37CA2RQiAgujDYp	1	25	1	5	2	12	18	4000	2872	2400	5	4	5	1	2	5	6	5	1
R_3aS6wXrbcFCip81	2	24	1	5	4	11	50	5000	3000	500	4	2	5	1	2	4	5	5	2
R_1GNtW4gnRXXzUvH	1	48	1	5	3	12	0.5	3200	3500	2400	4	2	5	1	2	3	5	1	3
R_erDTpPfEdR8Zctn	1	32	1	5	4	13	0.0002	3000	2000	1600	5	1	5	1	3	3	5	1	2
R_cCmVBMOZM0meOSV	1	39	1	5	4	13	2	2500	3500	3200	5	4	5	1	2	2	5	1	3
R_e5PGAVD9URGxXO5	1	34	1	5	2	11	25	3200	3900	2600	2	2	4	1	3	3	5	1	3
R_eWOiYH4kYio3LUh	1	38	1	4	4	12	2	800	2500	350	5	4	5	1	3	4	2	1	3
R_7PXN552tfSR69fv	1	80	1	5	3	13	0.25	3700	3000	1800	5	1	4	1	1	1	3	2	1
R_2ujjiJeznCwTHNP	1	60	1	5	3	13	0.25	2500	3750	75	4	1	5	1	3	4	8	1	3
R_2oyaaf0S9uzdR1H	1	34	1	5	4	13	0.5	4500	3000	2500	4	1	4	1	3	2	3	1	1
R_cZbaSFROAFTEehv	1	60	1	5	4	13	2	2500	3500	800	2	2	4	1	2	4	8	1	1
R_b2flrOSQYDvu7hH	1	38	1	5	3	13	2	1000	2875	1336	5	2	5	1	2	4	3	5	2
R_0uYsA80Tq1Pyt0h	1	34	1	5	3	13	20	4000	2500	1500	3	1	5	1	3	2	7	4	1
R_8vrRk8Tmy4AbhhX	1	66	1	5	4	13	2	1000	3000	800	3	1	3	1	1	4	4	1	1
R_82rUcEA37zkqtjD	1	58	1	5	4	13	5	500	2600	300	4	1	5	1	3	4	5	1	1
R_2aYNGru15hfTWjH	1	67	1	3	4	13	2	2000	3500	500	5	1	5	1	3	2	3	1	1
R_0Dp3okk8DohNOa9	1	31	1	5	4	12	50	3500	3500	500	3	3	5	1	3	5	5	1	1
R_6hBdQKijK8CQ8Yt	1	57	1	5	4	13	11	1150	1750	325	3	2	3	1	3	2	5	1	1
R_4Gh0rUJFEDGA11z	1	26	1	5	4	3	2	5000	2700	800	4	2	4	1	4	4	6	1	2
R_etCjOgqF1DOXxfT	1	25	1	4	2	13	10	3000	2000	4000	5	2	4	1	3	5	5	5	1
R_8wFSEzIympA4My9	1	67	1	5	4	13	0.5	2450	3050	600	4	2	5	1	3	3	7	2	1
R_4YP5LUr9pslxMC9	1	41	1	5	2	13	0.005	2500	2100	2500	4	1	5	1	3	1	4	1	3
R_8pmWvKA6zp4UUzb	1	40	1	4	4	11	10	185	2995	1250	5	1	4	1	4	4	6	5	2
R_b2Tv7RwnEhLLkm9	1	50	1	5	3	13	10	1000	5000	200	5	1	4	1	3	1	8	1	1
R_9KMeK8aulbeanvT	1	64	1	5	3	13	0.5	3500	3000	30	4	1	5	1	3	1	3	1	1
R_56FCB6El8zbYTYN	1	70	1	5	3	13	24	3000	3200	1650	3	2	5	1	3	2	6	1	1
R_000uaiMXXSc5apT	1	62	1	5	3	13	1	3200	2500	5000	4	3	5	1	4	3	5	1	1
R_3w3lw5ZZgW8zKpn	1	55	1	3	3	13	25	1500	3000	300	5	1	5	1	3	1	5	5	1
R_cxaErfyltHaH8rP	1	27	1	1	4	13	50	2000	2567	3000	5	4	2	1	2	3	6	5	1
R_eJ1hGFe6QYKoIlv	1	65	1	5	4	13	6	2800	10000	200	3	2	5	1	3	3	5	1	1
R_56c5jKzGQVvw86x	1	70	1	5	4	13	0.25	3000	2600	1500	3	3	5	1	3	1	5	1	1
R_1S9IjM0TA7wRwW1	1	71	1	5	2	13	0.5	3500	3200	1500	3	2	5	1	3	2	2	1	1
R_3V36aRIssbOBFOJ	1	69	1	5	3	13	4	3500	3500	2000	5	3	5	1	3	1	5	1	1
R_6rGRS3fCRScJBNX	1	75	1	5	3	13	0.907	3204.42	5000	125	3	2	5	1	2	5	6	1	1
R_2h6Iuya4YEESjPf	1	69	1	2	4	13	3	2500	3300	2000	3	1	4	1	3	2	3	1	1
R_a3Lg9qhP8PhUK5D	1	56	1	2	2	13	1	3500	3250	1500	5	2	5	1	3	1	3	1	1
R_0O0OUOcRqty9JU9	1	90	1	5	2	13	2	2500	3600	500	4	2	5	1	2	5	5	1	1
R_6GqpDxfAD7sDo33	1	34	1	5	2	13	1	2500	2800	2000	5	1	5	1	3	4	6	1	3
R_3eflDXMvIpVy1zD	1	26	1	5	3	3	10	15	100	250	3	3	3	2	3	2	2	5	1
R_7QKsaeP2uBh2bD7	2	52	1	3	4	11	10	2000	800	500	5	1	2	1	2	5	2	1	5
R_7NFEBqvjPvyiYM5	2	50	1	1	1	13	5000	1000	10000	300	5	4	4	2	1	4	3	5	1
R_8qPLD2zOPCnhqpD	2	53	1	1	1	14	3	4000	2500	800	4	1	4	2	1	1	5	5	1
R_bazdyGYIChFujhr	2	49	1	1	1	13	50	10000	20000	100	3	1	3	2	1	3	2	5	1
R_3KSovKkjqCtyRff	1	38	1	3	3	13	2	1000	3000	200	5	2	5	1	1	5	2	1	1
R_bPFgxOciCSepqdv	2	54	1	2	2	13	0.022	5000	3100	250	1	2	4	1	2	3	4	1	2
R_1O0vmI3zuHxLJ6B	2	20	1	2	4	3	4	58	150	12	5	3	4	1	3	3	3	5	1
R_4OvTJrUrwjcSVuJ	2	21	1	1	2	14	0.5	750	1000	700	5	1	4	1	3	4	3	5	1
R_3EQXkwggPxUCmtT	2	30	1	3	4	13	10	1500	3000	500	5	2	4	1	3	5	3	5	1
R_5bzoz6SXwZ8nbMh	2	35	1	3	2	13	2	1800	3300	1200	4	3	3	1	2	2	4	1	1
R_3VIa3g1Jof6KK0Z	2	46	1	1	2	13	2	600	2000	300	4	2	4	1	1	4	2	5	1
R_51PKGJDLovWkRNP	1	66	1	2	3	12	10	2900	3250	120	3	2	5	1	1	5	3	1	1
R_1RqqQzx5PHWrv5H	2	50	1	4	4	13	2	6000	2800	600	5	4	5	1	2	3	5	1	1
R_2bGCx78s61UiELP	2	46	1	1	3	13	2	1200	5000	376	5	3	5	1	1	5	2	5	1
R_7P4gTWgI8PDKue9	1	70	1	4	1	13	1	7500	5000	2000	4	1	5	1	2	1	6	1	1
R_9mFZgzuGEwIuhqB	1	63	1	4	2	12	6	3000	2500	2400	4	1	5	1	2	2	5	2	1
R_41PO1GyJjnANUPP	2	41	1	3	2	12	50	2000	4000	1600	4	4	4	1	2	4	2	1	1
R_7TJNwBIRXBv6gAJ	2	41	1	2	3	13	5	3000	3000	1200	3	4	2	2	1	3	3	4	1
R_6GwGgn4i8FqaBEh	1	19	1	1	4	11	2	5400	17000	2400	3	2	3	2	1	3	3	5	1
R_elClO99vb99j0ih	1	57	1	1	4	13	1	2000	3200	3000	5	1	3	2	1	2	2	3	1
R_cTkTwL5kUS1MyBT	2	69	1	2	4	13	10	20000000	1200	300	5	1	5	1	2	4	4	2	1
R_bjZYvPtL3fyaWmp	2	56	1	2	3	13	100	1700	3500	800	5	1	5	1	2	4	3	1	1
R_b8jYADN5oSyRT5X	1	65	1	3	2	13	1	4000	2750	1800	5	1	5	1	3	2	5	1	1
R_9LZswx4rD2SYQG9	2	57	1	2	4	14	10	5000	1200	800	3	1	3	1	1	3	4	3	1
R_efUvpK1obQMUumV	1	57	1	1	2	13	40	2500	3900	1500	3	1	3	2	2	2	3	5	1
R_0eMnXPx2YuWob53	2	57	1	5	3	13	10	3000	3500	1500	5	1	2	1	3	4	8	1	1
R_0fI2h5sdmLY6GK9	1	74	1	3	2	13	0.5	3500	4025	1500	4	2	5	1	2	2	3	1	1
R_bxdPELZI7vPPmId	2	67	1	2	4	13	3	2000	3000	2500	5	4	5	1	3	3	4	1	1
R_1zRemU3jyJYGiLb	1	76	1	4	4	13	2	3500	3250	260	3	2	4	1	1	4	2	1	1
R_5j8bJUBhxnf6KK9	1	58	1	1	2	13	3	2400	5000	240	4	2	5	1	2	5	4	1	1
R_8bNiOMYt8WyjrGB	2	62	1	1	2	13	3	1600	2000	1000	5	2	3	1	1	5	2	1	1
R_5cDLj2orjyOkFCJ	2	29	1	2	4	13	10	2400	5000	1000	3	1	3	1	1	1	6	1	1
R_cOPMRlCwuY7W6fH	2	61	1	1	4	13	1	1700	4000	250	4	2	2	1	1	4	2	2	5
R_8IGmyQ1eeQbYrKB	2	65	1	4	2	13	5	4000	3500	1000	4	2	4	1	1	2	4	1	1
R_cO9yvlSheWH09Rr	2	26	1	2	4	13	40	4000	5000	8	5	4	2	1	1	2	2	5	1
R_1X1C1QLUVvhPNRj	2	70	1	1	3	13	20	575	5000	240	3	2	4	1	1	5	3	1	1
R_0qcL8szYBZea1GB	2	89	1	2	4	13	2	3000	2200	2500	4	2	4	1	2	1	3	2	1
R_b7zkRqLvlnapE4R	2	64	1	3	3	13	20	6000	7000	1000	5	1	5	1	2	1	6	3	1
R_eWfZChCuAMJFs6p	1	64	1	2	2	13	5	2900	3400	800	4	3	3	1	2	3	3	1	1
R_6lpUbnmPDT9Z51H	1	65	1	1	3	14	3	4000	2600	1000	3	4	3	2	2	5	2	3	1
R_6sdsuIBcJJL3Z8F	1	70	1	1	3	13	4	2100	2300	80	5	1	5	1	2	3	3	1	1
R_6iiGU0ToSbYgEex	1	60	1	2	2	13	16	7500	3500	400	4	2	3	1	2	5	4	1	1
R_2s07kjgPiVMhbVP	1	25	1	1	3	13	5	2000	450	120	4	1	1	2	2	5	5	5	1
R_6gN5hFYIzpSu41D	1	29	1	3	4	12	5	5900	700	100	5	1	5	1	2	5	2	5	1
R_cu5tccvCtJ0CVxP	1	70	1	1	2	13	1	8000	4000	400	5	2	4	1	3	1	6	2	1
R_4SGsWSthBNMSul7	1	77	1	3	4	13	36	2000	4500	200	5	1	5	1	1	5	2	1	1
R_06ZKzKhQ6fuNcyx	1	75	1	2	4	13	0.02	3500	2800	120	4	2	4	1	2	5	2	1	1
R_3jugGsnqOiJx4Tr	1	84	1	1	4	13	5	2000	3000	20	4	1	3	2	1	5	5	2	1
R_4YrYhqkUuMCXBNb	1	55	1	2	4	13	5	2500	2000	2500	4	1	4	1	2	3	3	1	1
R_4T5O8gXq1rqJfdb	1	69	1	2	4	13	1	3300	3000	300	5	2	5	1	2	3	5	1	1
R_5cGFgbV6zx0hVv7	1	67	1	1	4	14	20	3000	3000	150	3	3	5	1	2	1	6	5	1
R_dmwNsmrWFPRP5IN	1	73	1	2	4	13	5	2500	3000	100	4	4	4	1	2	1	4	1	1
R_85FqOyiJzsww42V	1	66	1	2	2	13	4	3500	3000	150	4	1	5	1	2	1	5	5	1
R_6y4KivOej9v5hVb	1	78	1	1	3	14	10	4000	800	100	4	2	4	2	1	4	5	5	1
R_9Rdc0zdgSwvPzJX	1	61	1	1	2	14	0.4	2500	3000	960	4	2	5	1	1	4	4	1	1
R_87KlHSnEmaEHbgh	1	66	1	2	4	13	1e-05	3800	4800	4000	2	4	4	1	3	1	4	1	1
R_6EAsuKjkVoh4hW5	1	26	1	4	4	12	1	1000	500	1000	4	2	3	1	2	5	5	5	1
R_curjkkalj2TaZCZ	1	66	1	3	4	13	2.25	4200	3575	1125	5	2	5	1	2	4	5	1	1
R_6X8IYtSScaC5a1D	1	62	1	3	3	12	2	3000	6000	1200	3	2	3	1	2	3	2	1	1
R_4OcYfbVsXxhIa4l	1	26	1	2	4	13	4	4000	6000	500	4	2	3	1	3	4	2	1	1
R_eFkoZKvy1CWbkyN	1	22	1	2	4	13	60	750	400	30	3	3	4	1	3	5	2	5	1
R_cPbh7oChzMHzjXn	1	28	1	2	4	13	1	3500	4000	100	3	3	3	2	1	2	3	5	1
R_3TRatg8lO4v02RT	1	29	1	3	4	11	76	18	655	23	5	2	4	1	3	3	5	1	2
R_8Ai0Ee7T67zJgqh	1	55	1	4	3	13	2.2	8500	3300	650	3	1	2	1	2	2	4	1	1
R_6FDcO0hRslVpb2R	1	58	1	3	4	13	2	3500	3500	120	2	2	4	2	3	2	2	5	1
R_8tZc83ERJPjf2qp	1	56	1	1	2	13	3	3500	4000	2000	5	2	4	2	2	5	3	3	1
R_6ShquZWlKaPe7kh	1	58	1	2	3	13	3	3000	2800	1000	5	1	5	1	2	5	5	5	1
R_bebZBSO6Iutov77	1	60	1	2	2	14	2	2000	2300	600	3	2	4	1	1	1	4	1	1
R_dhQl8IpCya5pC0B	1	68	1	4	3	14	1	25000	5000	1200	5	2	4	1	2	2	3	1	1
R_byJIs9WHTEbM00l	1	62	1	4	3	13	1	5500	4500	125	4	1	5	1	2	5	3	4	1
R_51ncVIp0dHMPV5z	1	64	1	2	4	13	5	3500	4000	4000	2	4	5	1	1	4	4	1	1
R_23RWZmD4JZaL5rv	1	21	1	4	2	12	0.5	1200	4000	2400	4	1	3	1	3	5	3	5	1
R_3mDd3mKV8re23Hv	1	70	1	3	2	13	2	5000	3500	1500	3	2	5	1	3	2	3	1	1
R_9SuSiz1B1KITXeJ	1	57	1	1	3	13	1	3500	3200	350	5	1	5	2	1	4	5	5	1
R_2hKpe0makbUz4H3	1	67	1	3	2	13	3	2500	4200	500	2	2	5	1	2	5	5	1	1
R_1FCupMMrNIv3M6V	1	75	1	2	2	13	0.5	3200	3400	20	3	2	5	1	2	4	3	1	1
R_2crEnDFbikuXQ4R	1	67	1	2	4	13	1	2000	2600	200	4	2	5	1	2	5	3	3	1
R_9Aj77m5v3FARRFb	1	68	1	3	3	13	0.0003	3600	3100	1500	3	2	4	1	2	3	2	3	1
R_3mFb6rcGpCWsYOV	1	55	1	4	3	13	1	2000	2500	200	4	1	4	1	3	5	3	5	1
R_3K9s6SSTOx6ZjRb	1	60	1	3	2	13	25	2500	5500	100	3	1	5	1	2	3	3	1	1
R_3CVLOQ8Xf7Bgr7T	1	61	1	1	4	13	15	4000	3500	2000	3	2	4	2	1	4	2	3	1
R_8e18AXGZxd9Ef7D	1	70	1	2	2	13	100	4500	3000	250	5	2	5	1	2	5	4	2	1
R_a3gJg8eVUJ6feTP	1	24	1	2	3	3	4	3000	3000	2000	4	1	4	1	4	5	3	5	1
R_8JuDyeyexLeQcnz	1	70	1	2	3	14	10	4000	3500	100	3	4	4	1	1	3	1	1	1
R_eMefyOBj7JCUWKV	1	69	1	4	4	13	5	3000	3000	650	5	1	3	1	2	1	7	1	1
R_2nV59U5kn1FPAdT	1	22	1	1	2	14	2090	100000	1000	180	3	1	5	2	1	5	2	5	1
R_8vupNZpMDuhPdVb	1	29	1	2	4	13	1	3000	4000	5000	3	4	3	1	2	3	2	5	1
R_cYebAFnI5XrhjOl	1	29	1	3	4	11	1000	3000	12000	1400	5	1	5	1	3	5	6	1	3
R_00nVnjVofOCPF2t	1	63	1	4	3	11	2000	3800	4000	2500	3	2	4	1	3	3	6	3	1
R_2c2P6wdoZtZFIvH	1	71	1	1	2	13	10	1500	3000	240	5	2	5	1	1	5	2	1	1
R_6gmXrbTpqX5WMDP	1	63	1	4	3	13	6	1750	3750	2135	5	2	5	1	3	5	3	1	1
R_1Ri1BhI0vG6qaX3	1	71	1	1	4	13	100	2000	3000	140	2	2	1	1	3	5	5	5	1
R_e4pBsftRDi7CuIB	1	72	1	3	4	13	3	6000	3000	550	4	2	5	1	3	4	5	2	1
R_9HPXvE7tMapo3ml	1	26	1	1	4	13	2	2500	20000	500	2	4	4	1	2	5	3	5	1
R_0PPz2Mp6542nPDv	1	22	1	3	4	13	0.01	1500	2500	2000	4	1	4	1	3	4	5	5	1
R_bPkO4wNz0ljXJn7	1	28	1	4	3	12	2	1600	2600	1600	5	2	4	1	3	5	4	2	1
R_ex1JEOplm9ryRSt	1	61	1	1	3	14	1	1500	5000	640	4	1	4	1	3	5	4	5	1
R_cFOArjBS02NXdT7	1	87	1	1	4	13	0.16	3500	3000	2000	2	2	5	1	1	5	6	2	1
R_6Ab043X2GN7HvPT	1	68	1	1	3	13	1	3500	4500	1000	3	2	5	1	2	2	2	1	1
R_79Dm1E6rNaSQAzX	1	26	1	1	4	14	50	2500	7000	350	5	1	5	2	2	3	3	5	1
R_a5e1AQAqZCzXSjX	1	61	1	3	2	13	2	2800	3500	1400	5	1	5	1	2	1	6	1	2
R_0wUCv1NE6cTOOR7	1	62	1	3	4	13	1	5000	200	500	4	2	5	1	2	3	3	3	1
R_07hGTbkpebZoqTr	1	28	1	3	2	13	50	1500	5000	200	3	2	5	1	2	1	5	1	1
R_a9IalORTCvYISpv	1	64	1	3	2	13	10	3800	3100	100	5	1	4	1	3	5	4	1	1
R_aY91aWyM1ajAw3X	1	81	1	4	4	13	5	3000	3500	4000	5	1	5	1	2	5	6	1	1
R_e8Nkj9a6Xa947XL	1	58	1	3	3	13	0.5	4000	3000	2000	5	1	4	1	3	2	3	1	1
R_6EZ2xcTAfDLXbut	1	61	1	4	2	13	12	1700	4000	500	4	2	4	1	2	5	2	1	1
R_2tnRtV0CxQmrkNf	1	79	1	1	2	13	0.25	3200	4000	10000	3	2	3	1	2	2	3	3	1
R_5orxoEBrWrRQxrD	1	74	1	3	4	13	1	2500	4900	100	3	2	5	1	1	3	3	1	1
R_9RlqPlCUvzdEPEp	1	29	1	1	4	14	5	200	10000	13	5	4	3	1	1	4	2	5	1
R_2c6BaudoVjAfsa1	1	26	1	3	4	13	100	2000	600	1200	3	1	5	1	2	2	5	5	1
R_aaAmsLQIcxOSfJj	1	60	1	1	4	13	1	1800	3500	2400	5	1	4	1	2	5	2	1	1
R_cTFAe0VSVDvPAC9	1	59	1	4	4	13	0.15	3200	2600	115	5	2	5	1	3	5	6	1	1
R_bdT2kGsiBR1SzsN	1	56	1	1	2	13	10	2500	2000	200	4	3	3	2	1	4	2	5	1
R_cG79NkZUO5LTuRv	1	70	1	1	2	13	0.5	4500	3200	6000	4	1	5	1	2	3	4	1	1
R_2izZHYivSXJQ0Qt	1	22	1	3	4	13	32	2000	1244	57	3	2	4	1	2	5	5	5	1
R_0NbN33fqOjMzObb	1	23	1	1	2	3	0.03	2200	2500	2000	5	1	4	1	2	4	2	5	1
R_cSlGjEYo3fEURtb	1	62	1	1	2	13	1	3000	3000	800	4	2	4	1	1	5	2	5	2
R_8wXqZC2596uvlyd	1	63	1	3	3	13	20	2000	4000	800	5	1	4	1	2	2	2	1	1
R_4MgFkYbrhnRJa2p	1	65	1	3	4	13	2	3000	2600	800	4	2	4	1	2	5	4	1	1
R_aWSZ8aoLdvurh5z	1	64	1	1	4	13	1	2500	3856	156	3	2	3	2	1	5	1	1	1
R_bpIcHO1T5soBlQ1	1	29	1	3	4	12	2	3000	4000	1500	4	1	4	1	3	2	5	5	1
R_0p5jmwVvk2ypEu9	1	29	1	4	4	11	20	2200	2800	1500	5	1	5	1	3	3	5	1	1
R_3OXNZkgZ3VrSQzr	1	59	1	4	2	13	0.0001	3800	3300	1200	2	2	5	1	3	5	6	1	1
R_9tRdq6bS000B9Dn	1	58	1	3	3	14	1	6800	3600	250	2	2	5	1	2	2	4	3	1
R_3h442HhTHfJesT3	1	72	1	3	3	13	2	2500	3500	30	5	1	4	1	3	4	5	1	1
R_4Z2agLYI9KqIL09	1	74	1	4	3	13	1	2500	2800	450	5	1	5	1	3	5	5	5	1
R_55zHVAI3ddizSHr	1	69	1	1	3	13	120	4000	3657	260	4	1	3	1	3	4	4	1	1
R_9GDgoM6ISjQbjG5	1	62	1	4	2	13	0.5	4000	3000	3200	5	1	4	1	3	5	6	1	1
R_9MsCyYiC8GagfTn	1	68	1	4	2	13	1	3000	2416	456	5	3	4	1	5	2	5	1	1
R_4ZLDWl2u3CFzyiF	1	66	1	4	2	13	3	3100	3250	1600	4	1	5	1	2	4	5	5	1
R_3EHfeA05k9VbCXb	1	61	1	4	2	13	1	4200	2700	600	3	2	4	1	3	1	5	1	1
R_23OYMKplqyd3d3v	1	61	1	3	2	13	3	3500	3000	5000	5	2	5	1	2	5	6	5	1
R_2re0pauvKkOIBE1	1	78	1	4	3	14	500	4000	3000	2000	3	1	1	1	2	5	3	1	1
R_8qVwiGgIFuMUl5X	1	70	1	3	3	13	0.1	2800	3100	2400	5	1	3	1	2	2	5	5	1
R_5hgD4kmGAlu1lsN	1	62	1	4	2	13	1	1600	4200	3000	4	1	3	1	2	5	6	1	3
R_1yJlLltbjGMbOtf	1	61	1	4	2	13	1	2700	2500	1400	2	1	5	1	1	4	4	1	1
R_9ZXBGObu9JA8liR	1	57	1	3	3	13	1	2000	3500	10	4	4	4	1	2	1	4	1	1
R_8zYl5VxrewYDcEt	1	29	1	3	2	13	2	3700	3000	2000	3	2	5	1	2	3	5	1	2
R_3P1Qq2pRpgzIkaV	1	18	1	4	2	14	50	1000	2000	12	4	1	4	2	2	5	3	5	1
R_dciZkajjBqVHuCx	1	60	1	3	3	13	3	2580	3000	1000	2	2	3	1	2	3	3	1	1
R_6saV3kHixQXTu5v	1	56	1	4	2	13	10	2500	2500	500	5	2	4	1	1	2	2	1	2
R_8ALbVBsBuMcNxfD	1	67	1	3	3	13	1	1424.19	3000	800	4	2	5	1	2	3	3	1	1
R_cwOO1bEgXXEAoL3	1	57	1	4	2	13	1	1500	2800	1000	5	3	3	1	3	4	6	1	1
R_0iGsyLZshvu8e5n	1	69	1	3	3	14	2	4000	3200	250	3	1	3	1	1	1	5	5	1
R_ctK7QY8DFG9fD9z	1	70	1	4	3	13	0.05	2500	4200	240	4	1	4	1	3	5	5	1	1
R_07ZkT7r8SU6zTk9	1	29	1	3	2	13	20	3000	4200	1500	4	4	5	1	2	4	4	1	2
R_08mUnLMdkz9alQV	1	23	1	3	3	14	30	1000	4500	400	5	4	5	1	2	4	3	5	1
R_6tlPDGVAW1v6k4t	1	27	1	1	2	11	3	2200	1800	2400	5	4	5	2	1	4	3	5	1
R_bwjj6jqGKfNHK1T	1	28	1	3	2	13	50	2500	3000	1200	3	2	3	1	2	4	4	1	3
R_eaNXTmapv8s08Pb	1	28	1	3	2	12	2	2500	22000	360	3	2	5	1	3	3	4	1	2
R_cOOBuPAvK5R9GyV	1	29	1	4	3	12	200	5000	2000	10000	4	2	3	1	3	4	5	1	3
R_6Lk5BOxcIuBD08Z	1	28	1	4	3	13	1000	3000	3000	300	4	4	1	1	2	4	5	5	1
R_3JXX6S9yWN1JxRz	1	25	1	3	2	14	10	3000	6000	1600	5	3	5	1	2	4	3	5	2
R_23pW6Ty3tGxuNJX	1	22	1	3	3	13	1	16000	6000	300	5	1	5	1	3	5	3	5	1
R_cvAKxFDYDanF0fX	1	26	1	4	2	13	3	900	3600	2000	5	3	4	1	4	5	6	5	1
R_6SxdBB97fA2O4K1	1	21	1	4	3	12	2	2225	4300	800	3	2	3	1	3	3	2	5	1
R_1XHT0aOeQZB7boh	1	26	1	3	3	3	4	2000	10000	100	5	1	5	1	2	5	7	1	2
R_9naCwWaZKivRPjn	1	27	1	3	3	13	18	4000	3000	1500	4	1	4	1	3	3	6	1	1
R_9yorYPE13bhxTA9	1	28	1	4	3	13	3.3	4500	3624	3000	5	4	3	2	3	5	7	1	1
R_8xqwExF2GzX3WZv	1	25	1	4	3	12	50	2500	12000	50	3	1	3	2	2	4	6	5	1
R_cSn0SzgDfPWHlNH	1	28	1	3	3	14	2	4000	22000	800	5	4	3	1	2	5	5	1	3
R_aic3IsMIzQMoPWJ	1	28	1	3	3	13	15	3000	2700	2000	3	2	4	1	3	2	5	5	1
R_6rJ4X9orLMATFJP	1	21	1	3	3	13	1	2000	3500	5000	5	2	5	1	2	4	2	5	1
R_89fio34Jcpwksm1	1	23	1	3	3	14	0.1	2000	4000	1500	4	4	5	1	2	4	3	5	1
R_3W9QzdQj0FKyi4l	1	28	1	3	3	11	600	4000	3450	3000	5	3	1	1	3	4	4	1	1
R_2sGcdKjUo7zcfdP	1	24	1	4	3	13	10	2000	5000	1000	5	1	3	1	2	3	3	5	1
R_6Y9Y0Ela8nuexPn	1	27	1	4	3	13	2	2000	3000	1000	5	2	4	1	3	5	6	1	1
R_a32cbYpBJ9KaPLD	1	27	1	4	3	13	3600	4500	3600	1200	3	2	4	1	2	5	5	1	2
R_3adj5LeHtw6QA61	1	29	1	4	3	13	1	1500	3000	500	1	2	1	2	1	4	2	5	1
R_8oyrz1Bmq2rTUa1	1	18	1	4	3	12	2.2	14000	400000	2100	4	2	4	1	3	5	2	5	1
R_dgrUb0LARhQRD0N	1	29	1	4	3	13	1	3000	2500	6000	5	1	2	1	3	2	6	5	1
R_41HWewD4y7ArSjb	1	22	1	4	3	13	5	4000	3000	800	5	1	4	1	3	5	6	1	1
R_7QybsDI6VfHvg0J	1	29	1	4	2	12	5.07	681.386	1400	50	4	1	3	1	3	3	3	1	4
R_9BsyyuWNZX8PxE9	1	29	1	4	3	13	25	2500	3200	2000	5	1	5	2	2	2	3	5	1
R_a8ItocGIpX5VHPn	1	28	1	4	3	12	2	2500	3000	2000	4	1	5	1	4	4	6	5	1
R_0BOhT5oecOHtYRT	1	27	1	4	3	12	20	2000	5000	200	5	1	4	1	3	3	5	1	2
R_41mmli6gAIN5gsl	1	28	1	4	3	13	0.5	3000	3000	4000	4	1	4	1	3	5	6	5	1
R_6XM9Cmzrix46pKd	1	28	1	4	3	12	5	3500	3000	700	5	1	1	1	3	4	5	1	3
R_ctOCzziYtqaU9XT	1	28	1	4	3	13	1	2000	2500	10000	4	2	4	1	1	2	5	1	3
R_e38rA5yxgp5S5H7	1	27	1	4	3	13	40	3300	3300	2200	4	3	5	1	3	5	5	1	3
R_4INlIjRwaDghlcN	1	21	1	4	3	13	10	1000	20000	100	4	1	4	2	3	3	2	5	1
